# Supplementary material for: (4Z)-4-[(2,6-Diisopropyl­anilino)(phen­yl)methyl­idene]-3-methyl-1-phenyl-1H-pyrazol-5(4H)-one
Source: Acta Crystallogr Sect E Struct Rep Online. 2011 Jan 12;67(Pt 2):o324. doi: 10.1107/S1600536811000602 (PMC3051710; doi:10.1107/S1600536811000602)
Supplement: Supplementary file 1 [file e-67-0o324-sup1.cif]

##############################################################################
###                                                                        ###
###        Electronic paper (Acta Crystallographica Section E)             ###
###                                                                        ###
##############################################################################
#                                                                            #
# This CIF contains the data in a paper accepted for publication in Acta     #
# Crystallographica Section E. It conforms to the requirements of Notes      #
# for Authors for Section E, and has been peer reviewed under the auspices   #
# of the IUCr Commission on Journals.                                        #
#                                                                            #
# Full details of the Crystallographic Information File format               #
# are given in the paper "The Crystallographic Information File (CIF):       #
# a New Standard Archive File for Crystallography" by S. R. Hall, F. H.      #
# Allen and I. D. Brown [Acta Cryst. (1991), A47, 655-685].                  #
#                                                                            #
# The current version of the core CIF dictionary is obtainable from          #
# ftp://ftp.iucr.org/pub/cif_core.dic. The current version number is 2.4.    #
#                                                                            #
# Software is freely available for graphical display of the structure(s) in  #
# this CIF.  For information consult the CIF home page http://www.iucr.org/  #
# cif/home.html                                                              #
#                                                                            #
# This file may be used for bona fide research purposes within the           #
# scientific community so long as proper attribution is given to the journal # 
# article from which it was obtained.                                        #
#                                                                            #
##############################################################################
                                             
data_I
_audit_creation_method     SHELXL-97
_chemical_name_systematic
;
(4<i>Z</i>)-4-[(2,6-Diisopropylanilino)(phenyl)methylidene]-3-methyl-
1-phenyl-1<i>H</i>-pyrazol-5(4<i>H</i>)-one
;
_chemical_name_common     ?
_chemical_formula_moiety     'C29 H31 N3 O'
_chemical_formula_sum     'C29 H31 N3 O'
_chemical_formula_iupac     'C29 H31 N3 O'
_chemical_formula_weight     437.57
_chemical_melting_point     ?
_symmetry_cell_setting     orthorhombic
_symmetry_space_group_name_H-M     'P n a 21'
_symmetry_space_group_name_Hall     'P 2c -2n'
loop_
    _symmetry_equiv_pos_as_xyz
    'x, y, z'
    '-x, -y, z+1/2'
    'x+1/2, -y+1/2, z'
    '-x+1/2, y+1/2, z+1/2'
_cell_length_a     12.9094(6)
_cell_length_b     10.6947(5)
_cell_length_c     17.9676(8)
_cell_angle_alpha     90.00
_cell_angle_beta     90.00
_cell_angle_gamma     90.00
_cell_volume     2480.6(2)
_cell_formula_units_Z     4
_cell_measurement_reflns_used     7431
_cell_measurement_theta_min     4.1361
_cell_measurement_theta_max     71.5832
_cell_measurement_temperature     110(2)
_exptl_crystal_description     parallelpiped
_exptl_crystal_colour     yellow
_exptl_crystal_size_max     0.6
_exptl_crystal_size_mid     0.5
_exptl_crystal_size_min     0.4
_exptl_crystal_density_diffrn     1.172
_exptl_crystal_density_meas     ?
_exptl_crystal_density_method     'not measured'
_exptl_crystal_F_000     936
_exptl_absorpt_coefficient_mu     0.556
_exptl_absorpt_correction_type     multi-scan
_exptl_absorpt_process_details     '(CrysAlis RED; Oxford Diffraction, 2008)'
_exptl_absorpt_correction_T_min     0.702
_exptl_absorpt_correction_T_max     1.00
_exptl_special_details
;
;
_diffrn_ambient_temperature     110(2)
_diffrn_radiation_type     CuK\a
_diffrn_radiation_wavelength     1.54178
_diffrn_radiation_source     'Enhance (Cu) X-ray Source'
_diffrn_radiation_monochromator     graphite
_diffrn_measurement_device_type
                                  'Oxford Diffraction Xcalibur Sapphire3 Gemini'
_diffrn_measurement_method     \w
_diffrn_detector_area_resol_mean     16.0690
_diffrn_reflns_number     8437
_diffrn_reflns_av_R_equivalents     0.0258
_diffrn_reflns_av_sigmaI/netI     0.0185
_diffrn_reflns_theta_min     4.81
_diffrn_reflns_theta_max     71.63
_diffrn_reflns_theta_full     71.63
_diffrn_measured_fraction_theta_max     0.984
_diffrn_measured_fraction_theta_full     0.984
_diffrn_reflns_limit_h_min     -12
_diffrn_reflns_limit_h_max     15
_diffrn_reflns_limit_k_min     -13
_diffrn_reflns_limit_k_max     12
_diffrn_reflns_limit_l_min     -22
_diffrn_reflns_limit_l_max     18
_diffrn_standards_number     0
_diffrn_standards_interval_count     ?
_diffrn_standards_interval_time     ?
_diffrn_standards_decay_%     ?
_refine_special_details
;
Refinement of <i>F</i>^2^ against ALL reflections. The weighted <i>R</i>-factor
<i>wR</i> and goodness of fit <i>S</i> are based on <i>F</i>^2^, conventional
<i>R</i>-factors <i>R</i> are based on <i>F</i>, with <i>F</i> set to zero for
negative <i>F</i>^2^. The threshold expression of <i>F</i>^2^ >
\s(<i>F</i>^2^) is used only for calculating <i>R</i>-factors(gt) <i>etc</i>.
and is not relevant to the choice of reflections for refinement.
<i>R</i>-factors based on <i>F</i>^2^ are statistically about twice as large
as those based on <i>F</i>, and <i>R</i>- factors based on ALL data will be
even larger.
;
_reflns_number_total     3755
_reflns_number_gt     3643
_reflns_threshold_expression     I>2sigma(I)
_refine_ls_structure_factor_coef     Fsqd
_refine_ls_matrix_type     full
_refine_ls_R_factor_all     0.0369
_refine_ls_R_factor_gt     0.0360
_refine_ls_wR_factor_gt     0.0994
_refine_ls_wR_factor_ref     0.1001
_refine_ls_goodness_of_fit_ref     1.091
_refine_ls_restrained_S_all     1.091
_refine_ls_number_reflns     3755
_refine_ls_number_parameters     302
_refine_ls_number_restraints     1
_refine_ls_hydrogen_treatment     mixed
_refine_ls_weighting_scheme     calc
_refine_ls_weighting_details
         'calc w=1/[\s^2^(Fo^2^)+(0.0800P)^2^+0.0000P] where P=(Fo^2^+2Fc^2^)/3'
_atom_sites_solution_hydrogens     geom
_atom_sites_solution_primary     direct
_atom_sites_solution_secondary     difmap
_refine_ls_shift/su_max     0.000
_refine_ls_shift/su_mean     0.000
_refine_diff_density_max     0.266
_refine_diff_density_min     -0.205
_refine_ls_extinction_method     none
_refine_ls_extinction_coef     ?
_refine_ls_abs_structure_details     'Flack (1983), 1293 Friedel pairs'
_refine_ls_abs_structure_Flack     0.2(2)
loop_
    _atom_type_symbol
    _atom_type_description
    _atom_type_scat_dispersion_real
    _atom_type_scat_dispersion_imag
    _atom_type_scat_source
    'C' 'C' 0.0033 0.0016
                         'International Tables Vol C Tables 4.2.6.8 and 6.1.1.4'
    'H' 'H' 0.0000 0.0000
                         'International Tables Vol C Tables 4.2.6.8 and 6.1.1.4'
    'N' 'N' 0.0061 0.0033
                         'International Tables Vol C Tables 4.2.6.8 and 6.1.1.4'
    'O' 'O' 0.0106 0.0060
                         'International Tables Vol C Tables 4.2.6.8 and 6.1.1.4'
_computing_data_collection     'CrysAlis CCD (Oxford Diffraction, 2005)'
_computing_cell_refinement     'CrysAlis RED (Oxford Diffraction, 2008)'
_computing_data_reduction     'CrysAlis RED (Oxford Diffraction, 2008)'
_computing_structure_solution     'SHELXTL (Sheldrick, 2008)'
_computing_structure_refinement     'SHELXTL (Sheldrick, 2008)'
_computing_molecular_graphics     'SHELXTL (Sheldrick, 2008)'
_computing_publication_material     'SHELXTL (Sheldrick, 2008)'
loop_
    _atom_site_type_symbol
    _atom_site_label
    _atom_site_fract_x
    _atom_site_fract_y
    _atom_site_fract_z
    _atom_site_U_iso_or_equiv
    _atom_site_adp_type
    _atom_site_calc_flag
    _atom_site_refinement_flags
    _atom_site_occupancy
    _atom_site_disorder_assembly
    _atom_site_disorder_group
    O O 0.91287(8) 0.45238(12) 0.24514(7) 0.0298(3) Uani d . 1 . .
    N N1 0.93713(10) 0.44539(12) 0.37452(8) 0.0264(3) Uani d . 1 . .
    N N2 0.87895(11) 0.47065(13) 0.43864(8) 0.0277(3) Uani d . 1 . .
    N N3 0.72027(10) 0.52807(13) 0.21416(8) 0.0249(3) Uani d . 1 . .
    H H3A 0.7776(18) 0.502(2) 0.2066(14) 0.032(5) Uiso d . 1 . .
    C C1 0.88237(12) 0.46862(13) 0.31018(10) 0.0252(3) Uani d . 1 . .
    C C2 0.78251(11) 0.51329(14) 0.33598(10) 0.0243(3) Uani d . 1 . .
    C C3 0.78841(12) 0.50848(14) 0.41567(10) 0.0252(3) Uani d . 1 . .
    C C4 0.70441(13) 0.53150(18) 0.47178(11) 0.0333(4) Uani d . 1 . .
    H H4A 0.7326 0.5214 0.5221 0.050 Uiso calc R 1 . .
    H H4B 0.6481 0.4714 0.4641 0.050 Uiso calc R 1 . .
    H H4C 0.6777 0.6167 0.4658 0.050 Uiso calc R 1 . .
    C C5 1.04093(11) 0.40332(14) 0.38254(10) 0.0274(3) Uani d . 1 . .
    C C6 1.08976(13) 0.34062(15) 0.32476(11) 0.0316(4) Uani d . 1 . .
    H H6A 1.0547 0.3269 0.2790 0.038 Uiso calc R 1 . .
    C C7 1.19107(14) 0.29789(16) 0.33456(12) 0.0368(4) Uani d . 1 . .
    H H7A 1.2252 0.2554 0.2951 0.044 Uiso calc R 1 . .
    C C8 1.24239(13) 0.31699(16) 0.40159(11) 0.0361(4) Uani d . 1 . .
    H H8A 1.3107 0.2861 0.4084 0.043 Uiso calc R 1 . .
    C C9 1.19329(14) 0.38119(17) 0.45825(12) 0.0365(4) Uani d . 1 . .
    H H9A 1.2288 0.3956 0.5038 0.044 Uiso calc R 1 . .
    C C10 1.09248(13) 0.42494(17) 0.44944(10) 0.0326(4) Uani d . 1 . .
    H H10A 1.0592 0.4691 0.4886 0.039 Uiso calc R 1 . .
    C C11 0.70334(12) 0.54389(14) 0.28638(9) 0.0227(3) Uani d . 1 . .
    C C12 0.59977(12) 0.58874(14) 0.31176(9) 0.0250(3) Uani d . 1 . .
    C C13 0.58906(14) 0.70320(16) 0.34759(11) 0.0330(4) Uani d . 1 . .
    H H13A 0.6477 0.7557 0.3542 0.040 Uiso calc R 1 . .
    C C14 0.49253(15) 0.74109(18) 0.37387(12) 0.0407(4) Uani d . 1 . .
    H H14A 0.4854 0.8194 0.3983 0.049 Uiso calc R 1 . .
    C C15 0.40749(14) 0.6652(2) 0.36452(13) 0.0447(5) Uani d . 1 . .
    H H15A 0.3418 0.6910 0.3827 0.054 Uiso calc R 1 . .
    C C16 0.41744(14) 0.5512(2) 0.32857(13) 0.0438(5) Uani d . 1 . .
    H H16A 0.3586 0.4989 0.3224 0.053 Uiso calc R 1 . .
    C C17 0.51324(13) 0.51316(17) 0.30150(11) 0.0322(4) Uani d . 1 . .
    H H17A 0.5196 0.4357 0.2761 0.039 Uiso calc R 1 . .
    C C18 0.65579(11) 0.56969(14) 0.15362(9) 0.0234(3) Uani d . 1 . .
    C C19 0.65238(11) 0.69774(14) 0.13647(9) 0.0260(3) Uani d . 1 . .
    C C20 0.59414(11) 0.73324(15) 0.07474(10) 0.0285(3) Uani d . 1 . .
    H H20A 0.5891 0.8193 0.0622 0.034 Uiso calc R 1 . .
    C C21 0.54324(11) 0.64521(16) 0.03119(10) 0.0296(3) Uani d . 1 . .
    H H21A 0.5043 0.6714 -0.0109 0.035 Uiso calc R 1 . .
    C C22 0.54908(12) 0.51948(16) 0.04900(10) 0.0285(3) Uani d . 1 . .
    H H22A 0.5144 0.4599 0.0187 0.034 Uiso calc R 1 . .
    C C23 0.60517(11) 0.47919(15) 0.11070(9) 0.0253(3) Uani d . 1 . .
    C C24 0.71736(13) 0.79226(16) 0.17900(10) 0.0305(4) Uani d . 1 . .
    H H24A 0.7239 0.7617 0.2314 0.037 Uiso calc R 1 . .
    C C25 0.82671(14) 0.79704(18) 0.14543(12) 0.0387(4) Uani d . 1 . .
    H H25A 0.8560 0.7126 0.1442 0.058 Uiso calc R 1 . .
    H H25B 0.8708 0.8512 0.1760 0.058 Uiso calc R 1 . .
    H H25C 0.8231 0.8304 0.0947 0.058 Uiso calc R 1 . .
    C C26 0.66815(17) 0.92275(18) 0.18176(13) 0.0439(5) Uani d . 1 . .
    H H26A 0.5986 0.9168 0.2034 0.066 Uiso calc R 1 . .
    H H26B 0.6633 0.9567 0.1312 0.066 Uiso calc R 1 . .
    H H26C 0.7110 0.9781 0.2124 0.066 Uiso calc R 1 . .
    C C27 0.61474(14) 0.34042(16) 0.12972(11) 0.0331(4) Uani d . 1 . .
    H H27A 0.6263 0.3337 0.1846 0.040 Uiso calc R 1 . .
    C C28 0.7098(2) 0.2853(2) 0.09084(16) 0.0579(6) Uani d . 1 . .
    H H28A 0.7712 0.3345 0.1038 0.087 Uiso calc R 1 . .
    H H28B 0.6994 0.2874 0.0368 0.087 Uiso calc R 1 . .
    H H28C 0.7197 0.1986 0.1070 0.087 Uiso calc R 1 . .
    C C29 0.5179(2) 0.2645(2) 0.11084(16) 0.0581(7) Uani d . 1 . .
    H H29A 0.5289 0.1769 0.1247 0.087 Uiso calc R 1 . .
    H H29B 0.5042 0.2701 0.0573 0.087 Uiso calc R 1 . .
    H H29C 0.4586 0.2980 0.1384 0.087 Uiso calc R 1 . .
loop_
    _atom_site_aniso_label
    _atom_site_aniso_U_11
    _atom_site_aniso_U_22
    _atom_site_aniso_U_33
    _atom_site_aniso_U_12
    _atom_site_aniso_U_13
    _atom_site_aniso_U_23
    O 0.0258(5) 0.0416(6) 0.0220(6) 0.0060(4) -0.0012(4) 0.0005(5)
    N1 0.0249(6) 0.0309(6) 0.0234(7) -0.0021(5) -0.0020(5) 0.0028(6)
    N2 0.0303(7) 0.0319(7) 0.0208(7) -0.0063(5) -0.0024(5) 0.0025(6)
    N3 0.0206(6) 0.0307(7) 0.0233(7) 0.0047(5) -0.0019(5) -0.0008(5)
    C1 0.0231(7) 0.0250(7) 0.0274(9) -0.0023(5) -0.0018(6) 0.0021(6)
    C2 0.0246(7) 0.0242(7) 0.0241(9) -0.0028(5) 0.0005(6) 0.0005(6)
    C3 0.0281(7) 0.0252(7) 0.0221(8) -0.0054(6) -0.0010(6) 0.0009(6)
    C4 0.0324(8) 0.0442(10) 0.0232(9) -0.0026(7) 0.0024(7) 0.0020(7)
    C5 0.0267(7) 0.0242(6) 0.0314(9) -0.0038(5) -0.0055(6) 0.0070(6)
    C6 0.0311(8) 0.0282(7) 0.0354(10) 0.0029(6) -0.0109(6) -0.0003(7)
    C7 0.0336(9) 0.0310(8) 0.0459(12) 0.0070(7) -0.0096(8) -0.0029(8)
    C8 0.0285(8) 0.0316(8) 0.0483(12) 0.0022(7) -0.0113(8) 0.0074(7)
    C9 0.0327(8) 0.0411(9) 0.0355(10) -0.0039(7) -0.0126(7) 0.0075(8)
    C10 0.0298(8) 0.0388(9) 0.0292(9) -0.0037(6) -0.0039(7) 0.0054(7)
    C11 0.0249(7) 0.0207(6) 0.0224(8) -0.0028(5) 0.0003(6) -0.0002(6)
    C12 0.0266(7) 0.0290(7) 0.0194(8) 0.0020(5) 0.0012(6) 0.0054(6)
    C13 0.0383(9) 0.0283(8) 0.0324(9) 0.0034(6) 0.0065(7) 0.0028(7)
    C14 0.0475(10) 0.0383(8) 0.0363(10) 0.0168(7) 0.0092(9) 0.0069(9)
    C15 0.0309(9) 0.0629(12) 0.0403(11) 0.0185(8) 0.0105(7) 0.0127(9)
    C16 0.0273(8) 0.0613(12) 0.0428(12) -0.0018(8) 0.0036(7) 0.0079(10)
    C17 0.0279(8) 0.0375(8) 0.0310(10) -0.0024(6) 0.0005(7) 0.0020(7)
    C18 0.0198(6) 0.0297(7) 0.0205(7) 0.0028(5) 0.0020(6) 0.0014(6)
    C19 0.0229(7) 0.0300(7) 0.0251(8) 0.0009(5) 0.0068(6) 0.0015(6)
    C20 0.0272(8) 0.0285(7) 0.0297(9) 0.0052(6) 0.0074(6) 0.0071(7)
    C21 0.0207(7) 0.0421(9) 0.0259(8) 0.0055(6) -0.0001(6) 0.0081(7)
    C22 0.0229(7) 0.0365(8) 0.0262(9) -0.0004(6) -0.0016(6) 0.0002(7)
    C23 0.0224(6) 0.0304(8) 0.0231(8) 0.0007(5) 0.0014(6) 0.0004(6)
    C24 0.0336(8) 0.0295(8) 0.0283(9) -0.0029(6) 0.0052(7) -0.0005(6)
    C25 0.0325(8) 0.0419(9) 0.0418(11) -0.0094(7) 0.0048(8) -0.0044(8)
    C26 0.0485(11) 0.0328(9) 0.0504(13) -0.0002(7) 0.0082(9) -0.0057(9)
    C27 0.0433(9) 0.0287(8) 0.0272(9) -0.0015(7) -0.0068(7) 0.0003(7)
    C28 0.0776(16) 0.0373(10) 0.0587(16) 0.0200(10) 0.0137(12) -0.0005(10)
    C29 0.0722(15) 0.0434(11) 0.0586(15) -0.0228(10) -0.0260(12) 0.0142(11)
_geom_special_details
;
All e.s.d.'s (except the e.s.d. in the dihedral angle between two l.s. planes)
are estimated using the full covariance matrix. The cell e.s.d.'s are taken
into account individually in the estimation of e.s.d.'s in distances, angles
and torsion angles; correlations between e.s.d.'s in cell parameters are only
used when they are defined by crystal symmetry. An approximate (isotropic)
treatment of cell e.s.d.'s is used for estimating e.s.d.'s involving l.s.
planes.
;
loop_
    _geom_bond_atom_site_label_1
    _geom_bond_atom_site_label_2
    _geom_bond_site_symmetry_2
    _geom_bond_distance
    _geom_bond_publ_flag
    O C1 . 1.245(2) ?
    N1 C1 . 1.378(2) ?
    N1 N2 . 1.402(2) ?
    N1 C5 . 1.421(2) ?
    N2 C3 . 1.304(2) ?
    N3 C11 . 1.327(2) ?
    N3 C18 . 1.440(2) ?
    N3 H3A . 0.80(2) ?
    C1 C2 . 1.451(2) ?
    C2 C11 . 1.395(2) ?
    C2 C3 . 1.435(2) ?
    C3 C4 . 1.501(2) ?
    C4 H4A . 0.9800 ?
    C4 H4B . 0.9800 ?
    C4 H4C . 0.9800 ?
    C5 C6 . 1.387(3) ?
    C5 C10 . 1.393(2) ?
    C6 C7 . 1.397(2) ?
    C6 H6A . 0.9500 ?
    C7 C8 . 1.390(3) ?
    C7 H7A . 0.9500 ?
    C8 C9 . 1.382(3) ?
    C8 H8A . 0.9500 ?
    C9 C10 . 1.392(3) ?
    C9 H9A . 0.9500 ?
    C10 H10A . 0.9500 ?
    C11 C12 . 1.492(2) ?
    C12 C13 . 1.390(2) ?
    C12 C17 . 1.391(2) ?
    C13 C14 . 1.393(2) ?
    C13 H13A . 0.9500 ?
    C14 C15 . 1.375(3) ?
    C14 H14A . 0.9500 ?
    C15 C16 . 1.386(3) ?
    C15 H15A . 0.9500 ?
    C16 C17 . 1.390(3) ?
    C16 H16A . 0.9500 ?
    C17 H17A . 0.9500 ?
    C18 C19 . 1.404(2) ?
    C18 C23 . 1.400(2) ?
    C19 C20 . 1.393(2) ?
    C19 C24 . 1.520(2) ?
    C20 C21 . 1.389(3) ?
    C20 H20A . 0.9500 ?
    C21 C22 . 1.384(2) ?
    C21 H21A . 0.9500 ?
    C22 C23 . 1.392(2) ?
    C22 H22A . 0.9500 ?
    C23 C27 . 1.528(2) ?
    C24 C25 . 1.536(2) ?
    C24 C26 . 1.534(2) ?
    C24 H24A . 1.0000 ?
    C25 H25A . 0.9800 ?
    C25 H25B . 0.9800 ?
    C25 H25C . 0.9800 ?
    C26 H26A . 0.9800 ?
    C26 H26B . 0.9800 ?
    C26 H26C . 0.9800 ?
    C27 C28 . 1.531(3) ?
    C27 C29 . 1.529(3) ?
    C27 H27A . 1.0000 ?
    C28 H28A . 0.9800 ?
    C28 H28B . 0.9800 ?
    C28 H28C . 0.9800 ?
    C29 H29A . 0.9800 ?
    C29 H29B . 0.9800 ?
    C29 H29C . 0.9800 ?
loop_
    _geom_angle_atom_site_label_1
    _geom_angle_atom_site_label_2
    _geom_angle_atom_site_label_3
    _geom_angle_site_symmetry_1
    _geom_angle_site_symmetry_3
    _geom_angle
    _geom_angle_publ_flag
    C1 N1 N2 . . 112.33(12) ?
    C1 N1 C5 . . 128.77(15) ?
    N2 N1 C5 . . 118.88(14) ?
    C3 N2 N1 . . 106.26(13) ?
    C11 N3 C18 . . 127.16(14) ?
    C11 N3 H3A . . 111.2(18) ?
    C18 N3 H3A . . 120.9(19) ?
    O C1 N1 . . 126.87(14) ?
    O C1 C2 . . 128.80(15) ?
    N1 C1 C2 . . 104.32(14) ?
    C11 C2 C3 . . 133.22(15) ?
    C11 C2 C1 . . 121.61(16) ?
    C3 C2 C1 . . 105.06(14) ?
    N2 C3 C2 . . 112.00(15) ?
    N2 C3 C4 . . 119.07(16) ?
    C2 C3 C4 . . 128.76(15) ?
    C3 C4 H4A . . 109.5 ?
    C3 C4 H4B . . 109.5 ?
    H4A C4 H4B . . 109.5 ?
    C3 C4 H4C . . 109.5 ?
    H4A C4 H4C . . 109.5 ?
    H4B C4 H4C . . 109.5 ?
    C6 C5 C10 . . 120.58(15) ?
    C6 C5 N1 . . 120.37(15) ?
    C10 C5 N1 . . 119.05(16) ?
    C5 C6 C7 . . 119.29(17) ?
    C5 C6 H6A . . 120.4 ?
    C7 C6 H6A . . 120.4 ?
    C8 C7 C6 . . 120.51(19) ?
    C8 C7 H7A . . 119.7 ?
    C6 C7 H7A . . 119.7 ?
    C9 C8 C7 . . 119.53(16) ?
    C9 C8 H8A . . 120.2 ?
    C7 C8 H8A . . 120.2 ?
    C8 C9 C10 . . 120.80(17) ?
    C8 C9 H9A . . 119.6 ?
    C10 C9 H9A . . 119.6 ?
    C9 C10 C5 . . 119.27(18) ?
    C9 C10 H10A . . 120.4 ?
    C5 C10 H10A . . 120.4 ?
    N3 C11 C2 . . 118.31(14) ?
    N3 C11 C12 . . 119.19(14) ?
    C2 C11 C12 . . 122.46(15) ?
    C13 C12 C17 . . 119.56(15) ?
    C13 C12 C11 . . 120.92(14) ?
    C17 C12 C11 . . 119.49(15) ?
    C12 C13 C14 . . 120.14(17) ?
    C12 C13 H13A . . 119.9 ?
    C14 C13 H13A . . 119.9 ?
    C15 C14 C13 . . 120.07(19) ?
    C15 C14 H14A . . 120.0 ?
    C13 C14 H14A . . 120.0 ?
    C14 C15 C16 . . 120.14(17) ?
    C14 C15 H15A . . 119.9 ?
    C16 C15 H15A . . 119.9 ?
    C15 C16 C17 . . 120.22(18) ?
    C15 C16 H16A . . 119.9 ?
    C17 C16 H16A . . 119.9 ?
    C12 C17 C16 . . 119.86(18) ?
    C12 C17 H17A . . 120.1 ?
    C16 C17 H17A . . 120.1 ?
    C19 C18 C23 . . 122.60(14) ?
    C19 C18 N3 . . 119.03(14) ?
    C23 C18 N3 . . 118.19(14) ?
    C20 C19 C18 . . 117.23(15) ?
    C20 C19 C24 . . 121.14(15) ?
    C18 C19 C24 . . 121.40(14) ?
    C21 C20 C19 . . 121.27(15) ?
    C21 C20 H20A . . 119.4 ?
    C19 C20 H20A . . 119.4 ?
    C22 C21 C20 . . 120.15(15) ?
    C22 C21 H21A . . 119.9 ?
    C20 C21 H21A . . 119.9 ?
    C21 C22 C23 . . 120.86(15) ?
    C21 C22 H22A . . 119.6 ?
    C23 C22 H22A . . 119.6 ?
    C22 C23 C18 . . 117.87(15) ?
    C22 C23 C27 . . 121.38(15) ?
    C18 C23 C27 . . 120.71(14) ?
    C19 C24 C25 . . 109.39(14) ?
    C19 C24 C26 . . 113.12(15) ?
    C25 C24 C26 . . 111.28(15) ?
    C19 C24 H24A . . 107.6 ?
    C25 C24 H24A . . 107.6 ?
    C26 C24 H24A . . 107.6 ?
    C24 C25 H25A . . 109.5 ?
    C24 C25 H25B . . 109.5 ?
    H25A C25 H25B . . 109.5 ?
    C24 C25 H25C . . 109.5 ?
    H25A C25 H25C . . 109.5 ?
    H25B C25 H25C . . 109.5 ?
    C24 C26 H26A . . 109.5 ?
    C24 C26 H26B . . 109.5 ?
    H26A C26 H26B . . 109.5 ?
    C24 C26 H26C . . 109.5 ?
    H26A C26 H26C . . 109.5 ?
    H26B C26 H26C . . 109.5 ?
    C28 C27 C23 . . 109.70(16) ?
    C28 C27 C29 . . 110.5(2) ?
    C23 C27 C29 . . 113.57(16) ?
    C28 C27 H27A . . 107.6 ?
    C23 C27 H27A . . 107.6 ?
    C29 C27 H27A . . 107.6 ?
    C27 C28 H28A . . 109.5 ?
    C27 C28 H28B . . 109.5 ?
    H28A C28 H28B . . 109.5 ?
    C27 C28 H28C . . 109.5 ?
    H28A C28 H28C . . 109.5 ?
    H28B C28 H28C . . 109.5 ?
    C27 C29 H29A . . 109.5 ?
    C27 C29 H29B . . 109.5 ?
    H29A C29 H29B . . 109.5 ?
    C27 C29 H29C . . 109.5 ?
    H29A C29 H29C . . 109.5 ?
    H29B C29 H29C . . 109.5 ?
loop_
    _geom_torsion_atom_site_label_1
    _geom_torsion_atom_site_label_2
    _geom_torsion_atom_site_label_3
    _geom_torsion_atom_site_label_4
    _geom_torsion_site_symmetry_1
    _geom_torsion_site_symmetry_2
    _geom_torsion_site_symmetry_3
    _geom_torsion_site_symmetry_4
    _geom_torsion
    _geom_torsion_publ_flag
    C1 N1 N2 C3 . . . . 0.44(16) ?
    C5 N1 N2 C3 . . . . 179.29(13) ?
    N2 N1 C1 O . . . . -178.34(15) ?
    C5 N1 C1 O . . . . 2.9(2) ?
    N2 N1 C1 C2 . . . . 0.69(15) ?
    C5 N1 C1 C2 . . . . -178.02(13) ?
    O C1 C2 C11 . . . . 0.8(2) ?
    N1 C1 C2 C11 . . . . -178.21(14) ?
    O C1 C2 C3 . . . . 177.56(16) ?
    N1 C1 C2 C3 . . . . -1.45(16) ?
    N1 N2 C3 C2 . . . . -1.44(17) ?
    N1 N2 C3 C4 . . . . 174.25(14) ?
    C11 C2 C3 N2 . . . . 178.08(16) ?
    C1 C2 C3 N2 . . . . 1.86(18) ?
    C11 C2 C3 C4 . . . . 2.9(3) ?
    C1 C2 C3 C4 . . . . -173.31(15) ?
    C1 N1 C5 C6 . . . . -21.9(2) ?
    N2 N1 C5 C6 . . . . 159.49(14) ?
    C1 N1 C5 C10 . . . . 158.71(16) ?
    N2 N1 C5 C10 . . . . -19.9(2) ?
    C10 C5 C6 C7 . . . . 0.7(3) ?
    N1 C5 C6 C7 . . . . -178.67(15) ?
    C5 C6 C7 C8 . . . . 0.5(3) ?
    C6 C7 C8 C9 . . . . -1.4(3) ?
    C7 C8 C9 C10 . . . . 1.2(3) ?
    C8 C9 C10 C5 . . . . 0.0(3) ?
    C6 C5 C10 C9 . . . . -1.0(2) ?
    N1 C5 C10 C9 . . . . 178.42(15) ?
    C18 N3 C11 C2 . . . . -170.51(14) ?
    C18 N3 C11 C12 . . . . 11.8(2) ?
    C3 C2 C11 N3 . . . . -173.95(17) ?
    C1 C2 C11 N3 . . . . 1.8(2) ?
    C3 C2 C11 C12 . . . . 3.7(3) ?
    C1 C2 C11 C12 . . . . 179.36(13) ?
    N3 C11 C12 C13 . . . . -116.23(18) ?
    C2 C11 C12 C13 . . . . 66.2(2) ?
    N3 C11 C12 C17 . . . . 65.8(2) ?
    C2 C11 C12 C17 . . . . -111.77(19) ?
    C17 C12 C13 C14 . . . . 0.8(3) ?
    C11 C12 C13 C14 . . . . -177.13(17) ?
    C12 C13 C14 C15 . . . . 0.1(3) ?
    C13 C14 C15 C16 . . . . -0.4(3) ?
    C14 C15 C16 C17 . . . . -0.3(3) ?
    C13 C12 C17 C16 . . . . -1.5(3) ?
    C11 C12 C17 C16 . . . . 176.53(18) ?
    C15 C16 C17 C12 . . . . 1.2(3) ?
    C11 N3 C18 C19 . . . . 72.6(2) ?
    C11 N3 C18 C23 . . . . -112.15(18) ?
    C23 C18 C19 C20 . . . . 1.2(2) ?
    N3 C18 C19 C20 . . . . 176.16(14) ?
    C23 C18 C19 C24 . . . . -173.31(14) ?
    N3 C18 C19 C24 . . . . 1.7(2) ?
    C18 C19 C20 C21 . . . . -1.2(2) ?
    C24 C19 C20 C21 . . . . 173.28(14) ?
    C19 C20 C21 C22 . . . . 0.5(2) ?
    C20 C21 C22 C23 . . . . 0.4(2) ?
    C21 C22 C23 C18 . . . . -0.4(2) ?
    C21 C22 C23 C27 . . . . -178.27(15) ?
    C19 C18 C23 C22 . . . . -0.4(2) ?
    N3 C18 C23 C22 . . . . -175.40(14) ?
    C19 C18 C23 C27 . . . . 177.48(15) ?
    N3 C18 C23 C27 . . . . 2.5(2) ?
    C20 C19 C24 C25 . . . . -90.19(18) ?
    C18 C19 C24 C25 . . . . 84.08(19) ?
    C20 C19 C24 C26 . . . . 34.5(2) ?
    C18 C19 C24 C26 . . . . -151.26(16) ?
    C22 C23 C27 C28 . . . . 89.8(2) ?
    C18 C23 C27 C28 . . . . -88.0(2) ?
    C22 C23 C27 C29 . . . . -34.4(2) ?
    C18 C23 C27 C29 . . . . 147.85(19) ?
loop_
    _geom_hbond_atom_site_label_D
    _geom_hbond_atom_site_label_H
    _geom_hbond_atom_site_label_A
    _geom_hbond_site_symmetry_A
    _geom_hbond_distance_DH
    _geom_hbond_distance_HA
    _geom_hbond_distance_DA
    _geom_hbond_angle_DHA
    N3 H3A O . 0.80(2) 1.95(2) 2.6734(17) 149(3)
    C9 H9A Cg1 2_765 0.95 2.73 3.601(2) 153
    C14 H14A Cg2 3_465 0.96 2.76 3.467(2) 132
data_global
_journal_date_recd_electronic     2010-12-10
_journal_date_accepted     2011-01-05
_journal_name_full     'Acta Crystallographica, Section E'
_journal_year     2011
_journal_volume     67
_journal_issue      2
_journal_page_first     o324
_journal_page_last     o324
_journal_paper_category     QO
_journal_coeditor_code     XU5120
_publ_contact_author_name     'Dr. Chang, Ching-Yao'
_publ_contact_author_address
;
Department of Biotechnology,
Asia University,
Taichung 413,
Taiwan R.O.C.
;
_publ_contact_author_email     'cychang@asia.edu.tw'
_publ_contact_author_fax     ?
_publ_contact_author_phone     ?
_publ_section_title
;\
(4<i>Z</i>)-4-[(2,6-Diisopropylanilino)(phenyl)methylidene]-3-methyl-1-phenyl-\
1<i>H</i>-pyrazol-5(4<i>H</i>)-one
;
loop_
    _publ_author_name
    _publ_author_address
    'Lai, Shu-Ling'
;
Department of Media and Design,
Asia University,
Taichung 413,
Taiwan
;
    'Chang, Ching-Yao'
;
Department of Biotechnology,
Asia University,
Taichung 413,
Taiwan
;
