# Supplementary material for: (4Z)-4-[(2,6-Diisopropyl­anilino)(phen­yl)methyl­idene]-3-methyl-1-phenyl-1H-pyrazol-5(4H)-one
Source: Acta Crystallogr Sect E Struct Rep Online. 2011 Jan 12;67(Pt 2):o324. doi: 10.1107/S1600536811000602 (PMC3051710; doi:10.1107/S1600536811000602)
Supplement: Supplementary file 2 [file e-67-0o324-Isup2.hkl]

# 
# h,k,l, Fc-squared, Fo-squared, sigma(Fo-squared) and status flag 
# 
data_I
_shelx_title ' wheeh.ins in Pna2(1)' 
_shelx_refln_list_code          4 
_shelx_F_calc_maximum      142.96 
_exptl_crystal_F_000       936.00 
_reflns_d_resolution_high  0.8123 
 
loop_ 
 _symmetry_equiv_pos_as_xyz 
 'x, y, z' 
 '-x, -y, z+1/2' 
 'x+1/2, -y+1/2, z' 
 '-x+1/2, y+1/2, z+1/2' 
 
_cell_length_a    12.9094 
_cell_length_b    10.6947 
_cell_length_c    17.9676 
_cell_angle_alpha  90.000 
_cell_angle_beta   90.000 
_cell_angle_gamma  90.000 
 
_shelx_F_squared_multiplier     1.000 
 
loop_ 
 _refln_index_h 
 _refln_index_k 
 _refln_index_l 
 _refln_F_squared_calc 
 _refln_F_squared_meas 
 _refln_F_squared_sigma 
 _refln_observed_status 
   1   1 -22       12.30       17.37      2.35 o 
   2   0 -21       94.05       95.03      3.26 o 
   4   0 -21      142.82      166.68      3.76 o 
   0   1 -21       46.07       44.06      2.34 o 
   1   1 -21       54.24       66.56      1.94 o 
   2   1 -21       43.96       48.99      1.47 o 
   3   1 -21       93.51      109.57      2.63 o 
   4   1 -21       39.09       46.40      1.98 o 
   1   2 -21        2.35        4.19      1.51 o 
   2   2 -21       34.73       43.93      1.77 o 
   3   2 -21       29.58       29.93      1.50 o 
   4   2 -21       10.20       14.76      2.53 o 
   0   3 -21        3.05        5.90      1.60 o 
   1   3 -21       18.39       18.12      1.45 o 
   2   3 -21       69.64       85.57      2.49 o 
   3   3 -21      105.33      108.35      3.07 o 
   0   0 -20       58.65       59.40      4.28 o 
   2   0 -20        1.08       -0.57      2.36 o 
   4   0 -20       31.15       43.90      3.70 o 
   1   1 -20       93.28       99.58      2.32 o 
   2   1 -20        5.16        7.77      1.96 o 
   3   1 -20       34.28       36.96      3.48 o 
   4   1 -20       36.02       45.25      2.55 o 
   5   1 -20       91.16      120.48      5.33 o 
   6   1 -20       49.66       55.68      2.64 o 
   0   2 -20      185.22      191.32      3.27 o 
   1   2 -20       49.85       52.02      1.83 o 
   2   2 -20      238.43      283.14      6.57 o 
   3   2 -20        5.77        9.25      2.45 o 
   4   2 -20       31.75       39.13      2.61 o 
   5   2 -20       22.35       19.87      2.35 o 
   1   3 -20       74.04       75.56      1.73 o 
   2   3 -20       22.58       25.43      1.99 o 
   3   3 -20      100.09      114.65      2.77 o 
   4   3 -20       35.71       38.21      2.05 o 
   5   3 -20        9.36       11.34      2.64 o 
   0   4 -20        5.71        3.78      1.75 o 
   1   4 -20       31.49       34.67      1.72 o 
   2   4 -20      160.62      161.98      3.21 o 
   3   4 -20      132.89      146.52      2.83 o 
   1   5 -20       19.60       21.89      1.71 o 
   2   5 -20        9.29       10.92      1.52 o 
   2   0 -19       80.59       94.31      5.60 o 
   4   0 -19        3.76        3.13      3.94 o 
   6   0 -19        5.65        8.36      3.14 o 
   0   1 -19       45.49       52.79      3.06 o 
   1   1 -19      174.59      191.46      2.66 o 
   2   1 -19       56.07       58.41      2.23 o 
   3   1 -19      109.57      121.07      4.58 o 
   4   1 -19       57.19       70.15      4.16 o 
   5   1 -19       32.02       30.33      1.55 o 
   6   1 -19       13.42       16.58      1.35 o 
   7   1 -19       20.52       25.13      1.43 o 
   1   2 -19       25.48       31.04      1.98 o 
   2   2 -19      320.45      321.06      9.23 o 
   3   2 -19       89.51      103.54      4.42 o 
   4   2 -19        3.63        3.31      2.75 o 
   5   2 -19        6.46        6.83      1.67 o 
   6   2 -19        3.42        6.69      1.46 o 
   7   2 -19       13.48       10.98      1.64 o 
   0   3 -19      186.93      194.38      3.59 o 
   1   3 -19      129.01      151.03      2.36 o 
   2   3 -19       51.23       59.84      2.40 o 
   3   3 -19      270.65      295.78      6.31 o 
   4   3 -19       84.64       94.25      2.86 o 
   5   3 -19        6.09        4.24      1.93 o 
   6   3 -19       71.52       85.96      1.78 o 
   1   4 -19       17.51       19.43      2.03 o 
   2   4 -19        5.71        4.99      1.94 o 
   3   4 -19       18.49       17.53      1.89 o 
   4   4 -19       52.50       54.91      2.21 o 
   5   4 -19       45.63       48.39      2.58 o 
   0   5 -19       32.94       31.37      2.02 o 
   1   5 -19        4.99        4.16      1.63 o 
   2   5 -19        5.84        6.58      1.63 o 
   3   5 -19      198.87      200.07      2.77 o 
   4   5 -19       19.04       17.91      2.28 o 
   1   6 -19       19.84       17.87      1.76 o 
   2   6 -19       19.56       16.80      1.78 o 
   3   6 -19       14.17       16.01      2.14 o 
   0   0 -18       49.37       56.36      4.11 o 
   2   0 -18      250.25      236.46      6.18 o 
   4   0 -18       68.68       63.22      2.90 o 
   6   0 -18       25.91       27.38      2.48 o 
   8   0 -18        1.81       -0.32      2.76 o 
   1   1 -18       17.12       16.61      2.41 o 
   2   1 -18      131.10      139.63      3.33 o 
   3   1 -18       69.04       60.17      3.74 o 
   4   1 -18       60.94       57.64      2.52 o 
   5   1 -18       56.57       57.17      1.99 o 
   6   1 -18       17.15       20.22      1.69 o 
   7   1 -18       63.14       75.47      2.08 o 
   8   1 -18       36.32       41.76      2.24 o 
   9   1 -18        6.95        6.06      1.54 o 
   0   2 -18      275.44      288.35      5.76 o 
   1   2 -18       26.14       19.72      2.08 o 
   2   2 -18        2.91        2.13      1.90 o 
   3   2 -18       29.89       30.21      3.97 o 
   4   2 -18      181.79      173.91      4.28 o 
   5   2 -18       22.25       22.50      1.72 o 
   6   2 -18      190.43      216.81      3.73 o 
   7   2 -18        7.00        8.75      1.69 o 
   8   2 -18       10.86       15.54      1.97 o 
   1   3 -18      332.51      349.01      3.89 o 
   2   3 -18      378.65      389.45      5.78 o 
   3   3 -18       82.92       87.46      4.37 o 
   4   3 -18      127.86      124.23      3.20 o 
   5   3 -18      209.84      237.66      2.73 o 
   6   3 -18        3.34        3.69      1.70 o 
   7   3 -18      115.11      124.73      5.58 o 
   8   3 -18       83.58      102.16      3.42 o 
   0   4 -18       20.74       28.22      2.79 o 
   1   4 -18       18.11       19.42      1.88 o 
   2   4 -18        9.03       13.82      2.31 o 
   3   4 -18        3.19        5.90      2.16 o 
   4   4 -18        3.74        3.70      1.58 o 
   5   4 -18       20.13       17.16      1.71 o 
   6   4 -18       45.44       51.69      2.11 o 
   7   4 -18       22.70       20.59      1.79 o 
   1   5 -18       36.06       35.94      2.18 o 
   2   5 -18      123.13      130.02      3.16 o 
   3   5 -18      104.92      126.30      2.44 o 
   4   5 -18       80.27       82.39      1.83 o 
   5   5 -18      229.02      237.56     13.53 o 
   6   5 -18       91.29       94.56      3.07 o 
   0   6 -18       23.36       21.45      3.19 o 
   1   6 -18       40.74       41.67      5.15 o 
   2   6 -18       17.34       21.24      2.81 o 
   3   6 -18      191.43      191.56      2.72 o 
   4   6 -18       39.71       35.95      1.41 o 
   5   6 -18       39.93       37.19      1.57 o 
   1   7 -18        6.40        6.13      1.58 o 
   2   7 -18        2.82        3.56      1.42 o 
   3   7 -18      135.59      165.09      3.14 o 
   2   0 -17      403.00      440.78      7.63 o 
   4   0 -17       80.72       80.56      3.20 o 
   6   0 -17      218.32      207.08      3.91 o 
   8   0 -17       51.29       47.16      4.01 o 
  10   0 -17       12.79        7.20      2.27 o 
   0   1 -17      261.21      252.94      4.07 o 
   1   1 -17       17.37       17.41      3.31 o 
   2   1 -17       36.65       38.41      2.57 o 
   3   1 -17      436.20      427.03      5.67 o 
   4   1 -17       10.18        7.48      1.90 o 
   5   1 -17      104.15      100.14      2.39 o 
   6   1 -17      154.28      158.93      2.53 o 
   7   1 -17      119.79      121.60      2.68 o 
   8   1 -17       23.07       25.37      2.57 o 
   9   1 -17      188.49      232.05      3.38 o 
  10   1 -17       77.43      100.48      2.10 o 
   1   2 -17      331.30      321.25      3.84 o 
   2   2 -17      448.99      453.44      4.38 o 
   3   2 -17       47.87       42.78      2.57 o 
   4   2 -17       44.06       39.44      2.59 o 
   5   2 -17      182.09      178.13      2.90 o 
   6   2 -17       74.82       79.19      2.60 o 
   7   2 -17        6.66        7.07      2.03 o 
   8   2 -17       52.05       49.96      2.69 o 
   9   2 -17       32.17       34.04      2.21 o 
   0   3 -17      479.33      466.61      5.34 o 
   1   3 -17      203.86      183.02      3.34 o 
   2   3 -17       48.58       55.33      3.55 o 
   3   3 -17      208.81      217.09      5.52 o 
   4   3 -17       20.30       27.14      2.48 o 
   5   3 -17       94.17       99.71      2.33 o 
   6   3 -17       62.55       85.44      2.52 o 
   7   3 -17       45.80       49.90      2.15 o 
   8   3 -17        0.64        0.86      2.07 o 
   9   3 -17        8.60        9.04      2.37 o 
   1   4 -17       63.09       54.77      2.13 o 
   2   4 -17      323.10      321.92      4.78 o 
   3   4 -17       15.24       18.82      1.82 o 
   4   4 -17      222.00      222.34      3.38 o 
   5   4 -17      341.99      358.97      5.63 o 
   6   4 -17        8.20        9.06      1.92 o 
   7   4 -17       22.42       15.57      2.20 o 
   8   4 -17        4.77        3.95      1.88 o 
   0   5 -17      137.86      136.88      8.04 o 
   1   5 -17       23.62       17.88      2.22 o 
   2   5 -17       91.96       79.74      3.08 o 
   3   5 -17       41.54       39.69      2.18 o 
   4   5 -17       23.92       22.28      1.65 o 
   5   5 -17      160.89      180.50      3.77 o 
   6   5 -17       42.41       46.06      2.22 o 
   7   5 -17       32.36       40.14      2.06 o 
   8   5 -17      108.66      128.21      2.15 o 
   1   6 -17       92.36       96.08      3.02 o 
   2   6 -17       42.96       38.73      2.49 o 
   3   6 -17       92.16      102.01      2.47 o 
   4   6 -17       37.73       35.05      1.60 o 
   5   6 -17       88.95       80.35     12.68 o 
   6   6 -17       36.67       37.62      2.77 o 
   7   6 -17       61.11       75.37      2.53 o 
   0   7 -17      487.29      480.48      5.64 o 
   1   7 -17       61.15       56.24      2.24 o 
   2   7 -17       18.74       19.51      2.36 o 
   3   7 -17      126.65      122.23      2.58 o 
   4   7 -17       11.42        8.34      1.55 o 
   5   7 -17       49.05       56.30      2.36 o 
   1   8 -17        0.04        0.84      1.26 o 
   2   8 -17       26.33       28.03      2.19 o 
   3   8 -17        6.99        7.18      1.88 o 
   0   0 -16      155.89      144.58      5.05 o 
   2   0 -16     1890.22     1842.29     13.54 o 
   4   0 -16      991.80      891.44      7.03 o 
   6   0 -16      203.50      190.38      3.98 o 
   8   0 -16      387.01      445.70      7.58 o 
  10   0 -16       49.10       62.03      3.40 o 
   1   1 -16      626.12      581.62      6.83 o 
   2   1 -16       63.48       55.86      2.50 o 
   3   1 -16      202.31      191.69      5.85 o 
   4   1 -16      152.44      157.51      3.28 o 
   5   1 -16       11.65       11.42      1.79 o 
   6   1 -16      104.58      101.01      2.42 o 
   7   1 -16       77.13       64.48      2.58 o 
   8   1 -16       74.01       76.61      3.39 o 
   9   1 -16       39.09       41.82      3.97 o 
  10   1 -16       17.58       19.54      2.07 o 
   0   2 -16      321.72      277.33      6.51 o 
   1   2 -16      674.63      642.24      5.00 o 
   2   2 -16      434.21      366.36      5.27 o 
   3   2 -16       46.32       45.75      2.55 o 
   4   2 -16      507.90      487.27     10.94 o 
   5   2 -16        7.65        5.90      2.02 o 
   6   2 -16      157.69      156.31      3.15 o 
   7   2 -16       16.74       14.87      2.28 o 
   8   2 -16       13.54       17.65      2.85 o 
   9   2 -16       15.42       18.98      2.47 o 
  10   2 -16       46.25       60.00      2.53 o 
   1   3 -16      121.33       96.56      2.38 o 
   2   3 -16      217.35      203.12      4.04 o 
   3   3 -16      244.03      227.72      3.49 o 
   4   3 -16      513.97      494.17      7.45 o 
   5   3 -16      107.77      114.00      2.51 o 
   6   3 -16      174.74      168.02      3.18 o 
   7   3 -16       59.00       65.45      2.53 o 
   8   3 -16       39.64       39.90      2.76 o 
   9   3 -16       45.23       45.24      2.42 o 
  10   3 -16       35.09       35.94      2.51 o 
   0   4 -16      309.11      253.99     10.15 o 
   1   4 -16      256.54      252.95      5.88 o 
   2   4 -16      457.74      446.62      5.40 o 
   3   4 -16       25.64       22.67      1.99 o 
   4   4 -16       49.54       53.07      2.10 o 
   5   4 -16      114.26      110.83      3.56 o 
   6   4 -16       33.61       42.22      2.43 o 
   7   4 -16       26.17       39.45      2.76 o 
   8   4 -16       61.19       76.79      2.76 o 
   9   4 -16       18.32       25.73      2.06 o 
   1   5 -16       19.47       18.56      2.10 o 
   2   5 -16      307.82      299.16      3.75 o 
   3   5 -16      167.68      156.10      4.48 o 
   4   5 -16      514.66      518.94      7.78 o 
   5   5 -16       68.24       65.39      1.72 o 
   6   5 -16       84.09       89.75      2.93 o 
   7   5 -16       39.22       43.33      2.47 o 
   8   5 -16       12.08       12.18      1.98 o 
   9   5 -16       83.57       96.79      2.77 o 
   0   6 -16      201.69      182.31      3.57 o 
   1   6 -16      552.62      536.03      5.22 o 
   2   6 -16       89.75      101.15      2.25 o 
   3   6 -16       21.23       19.36      1.88 o 
   4   6 -16      216.47      236.23      7.47 o 
   5   6 -16       43.80       45.27      3.05 o 
   6   6 -16       70.36       65.56      8.96 o 
   7   6 -16      155.83      192.09      4.06 o 
   8   6 -16       38.87       40.93      2.31 o 
   1   7 -16      114.11      106.60      2.92 o 
   2   7 -16       31.21       28.31      2.17 o 
   3   7 -16      118.56      112.51      3.16 o 
   4   7 -16      119.48      125.28     11.44 o 
   5   7 -16       14.87       18.45      2.43 o 
   6   7 -16       38.76       37.65      2.27 o 
   7   7 -16       41.39       46.94      2.19 o 
   0   8 -16       56.72       55.92      2.81 o 
   1   8 -16      369.87      355.32      3.33 o 
   2   8 -16       13.10       10.77      1.24 o 
   3   8 -16       80.80       82.79      8.89 o 
   4   8 -16        8.77        6.56      1.49 o 
   2   0 -15      553.52      509.59      7.62 o 
   4   0 -15       10.45       17.43      5.97 o 
   6   0 -15      288.39      303.17      4.55 o 
   8   0 -15      116.92      114.85      5.57 o 
  10   0 -15       65.52       77.73      4.12 o 
   0   1 -15      634.99      648.87     11.32 o 
   1   1 -15      368.31      301.94      5.66 o 
   2   1 -15       51.44       48.32      3.45 o 
   3   1 -15     1802.76     1648.10     20.96 o 
   4   1 -15      267.50      257.19      3.66 o 
   5   1 -15       18.81       14.85      2.00 o 
   6   1 -15       30.77       27.57      1.99 o 
   7   1 -15      248.50      243.88      3.56 o 
   8   1 -15       12.50       12.92      3.20 o 
   9   1 -15       35.37       44.33      3.18 o 
  10   1 -15       33.81       36.00      2.57 o 
  11   1 -15       11.29       17.08      1.81 o 
   1   2 -15      271.60      242.96      9.66 o 
   2   2 -15       57.97       57.79      3.25 o 
   3   2 -15      246.38      257.06      6.44 o 
   4   2 -15      118.26      108.26      2.43 o 
   5   2 -15      430.65      405.38      3.69 o 
   6   2 -15        4.16        3.88      1.96 o 
   7   2 -15       88.78       81.76      2.77 o 
   8   2 -15       10.24       11.97      3.10 o 
   9   2 -15       18.46       19.17      2.84 o 
  10   2 -15       19.52       22.10      2.62 o 
  11   2 -15       40.55       52.19      1.91 o 
   0   3 -15      678.52      612.21     14.75 o 
   1   3 -15        2.11        2.44      1.81 o 
   2   3 -15       47.63       39.88      2.46 o 
   3   3 -15     1820.48     1678.89     10.50 o 
   4   3 -15       42.59       36.95      2.08 o 
   5   3 -15      165.08      139.33      2.63 o 
   6   3 -15       93.00       79.67      2.36 o 
   7   3 -15      228.10      221.44      4.20 o 
   8   3 -15       16.68       12.49      2.16 o 
   9   3 -15       10.48       12.06      2.54 o 
  10   3 -15       23.74       25.57      2.16 o 
  11   3 -15        6.35        9.36      2.06 o 
   1   4 -15      665.48      618.96     11.99 o 
   2   4 -15      293.06      269.65      3.07 o 
   3   4 -15      170.58      154.43      2.88 o 
   4   4 -15       41.74       41.89      1.83 o 
   5   4 -15      424.42      400.87      4.88 o 
   6   4 -15       61.05       69.68      2.24 o 
   7   4 -15       76.79       73.00      3.07 o 
   8   4 -15      150.50      164.70      3.66 o 
   9   4 -15        8.50        8.43      2.23 o 
  10   4 -15        3.69        4.83      1.77 o 
   0   5 -15     1543.63     1500.87     62.63 o 
   1   5 -15       50.39       40.84      2.61 o 
   2   5 -15       42.14       38.15      1.92 o 
   3   5 -15      228.28      219.77      2.89 o 
   4   5 -15      187.16      175.71      3.42 o 
   5   5 -15       49.58       55.27      1.84 o 
   6   5 -15      537.42      546.60      5.45 o 
   7   5 -15      130.61      151.44      3.55 o 
   8   5 -15       11.56        7.98      2.31 o 
   9   5 -15      143.56      161.45      3.89 o 
   1   6 -15        0.20        6.18      2.62 o 
   2   6 -15       95.47       94.37      2.25 o 
   3   6 -15      231.42      213.36      3.82 o 
   4   6 -15        4.39        5.16      1.60 o 
   5   6 -15      287.15      293.76      4.03 o 
   6   6 -15      139.61      167.98      3.40 o 
   7   6 -15       33.91       35.69      1.76 o 
   8   6 -15       24.77       23.22      2.78 o 
   9   6 -15       23.43       26.66      2.07 o 
   0   7 -15      494.45      511.12      7.76 o 
   1   7 -15       92.94       98.97      2.52 o 
   2   7 -15       89.29       93.61      2.31 o 
   3   7 -15       87.00       87.61      2.19 o 
   4   7 -15      136.72      143.18      6.96 o 
   5   7 -15       12.26       11.55      2.14 o 
   6   7 -15       46.99       46.95      2.18 o 
   7   7 -15       11.79       12.74      1.94 o 
   8   7 -15       14.69       16.83      1.91 o 
   1   8 -15      167.56      184.24      5.11 o 
   2   8 -15      102.37       84.29      2.28 o 
   3   8 -15       37.32       36.74      4.82 o 
   4   8 -15       22.83       24.51      2.01 o 
   5   8 -15       28.10       31.71      2.94 o 
   6   8 -15       83.45       94.68      2.79 o 
   0   9 -15      238.84      250.92      3.35 o 
   1   9 -15       35.29       30.51      2.70 o 
   2   9 -15      225.96      235.01     16.82 o 
   3   9 -15       15.53       13.70      1.57 o 
   4   9 -15       12.18       13.14      1.98 o 
   0   0 -14      721.51      692.66     15.08 o 
   2   0 -14     1013.51      836.46     26.60 o 
   4   0 -14      182.69      148.44      5.46 o 
   6   0 -14      228.47      203.71      5.14 o 
   8   0 -14       89.21      111.72      5.44 o 
  10   0 -14       21.22       25.10      3.95 o 
   1   1 -14      425.23      354.80      7.96 o 
   2   1 -14       68.59       68.26      2.39 o 
   3   1 -14      196.43      177.79      3.29 o 
   4   1 -14       11.13       12.01      2.49 o 
   5   1 -14      970.89      872.63      6.71 o 
   6   1 -14       45.05       39.66      2.43 o 
   7   1 -14       67.56       58.76      2.54 o 
   8   1 -14       11.46        9.15      3.08 o 
   9   1 -14       25.94       25.51      3.12 o 
  10   1 -14        9.12        5.69      2.53 o 
  11   1 -14       19.28       23.71      2.07 o 
   0   2 -14      328.76      309.80      6.85 o 
   1   2 -14        5.95        5.59      1.83 o 
   2   2 -14      635.46      574.83     10.64 o 
   3   2 -14      111.72       93.87      5.11 o 
   4   2 -14     1560.21     1366.51     24.02 o 
   5   2 -14      112.23      106.13      2.92 o 
   6   2 -14       98.86       93.79      2.40 o 
   7   2 -14        6.81        5.54      2.28 o 
   8   2 -14      129.21      156.86      4.11 o 
   9   2 -14        8.19        7.37      2.89 o 
  10   2 -14       41.20       42.58      2.74 o 
  11   2 -14       60.85       68.58      2.90 o 
   1   3 -14      288.04      257.59      9.03 o 
   2   3 -14      329.42      288.82      4.15 o 
   3   3 -14      227.96      202.35      5.05 o 
   4   3 -14      252.18      217.51      4.74 o 
   5   3 -14      341.90      329.46      3.34 o 
   6   3 -14      149.32      138.73      3.07 o 
   7   3 -14       68.38       57.54      2.64 o 
   8   3 -14        4.89        9.32      2.25 o 
   9   3 -14       68.94       68.18      3.20 o 
  10   3 -14       18.62       20.52      2.36 o 
  11   3 -14      111.02      125.31      3.60 o 
   0   4 -14      215.38      189.78      6.53 o 
   1   4 -14      299.12      277.22     10.34 o 
   2   4 -14      138.54      118.10      3.34 o 
   3   4 -14        8.72        7.18      1.57 o 
   4   4 -14       48.67       40.69      1.80 o 
   5   4 -14       13.47       14.05      1.91 o 
   6   4 -14       52.11       56.90      2.53 o 
   7   4 -14       15.89       18.88      2.47 o 
   8   4 -14      294.49      316.53      5.40 o 
   9   4 -14       73.05       76.69      3.01 o 
  10   4 -14        3.89        2.50      1.97 o 
  11   4 -14       38.02       52.12      2.63 o 
   1   5 -14       18.32       14.65      2.99 o 
   2   5 -14      222.96      213.94      5.29 o 
   3   5 -14       50.32       46.22      1.82 o 
   4   5 -14       23.99       24.38      1.76 o 
   5   5 -14      472.85      466.23      3.82 o 
   6   5 -14       39.49       36.80      2.30 o 
   7   5 -14      235.53      236.45      6.99 o 
   8   5 -14       27.90       24.79      2.74 o 
   9   5 -14       78.58       85.37      2.75 o 
  10   5 -14       65.39       84.82      2.94 o 
   0   6 -14     1042.14     1000.11     38.67 o 
   1   6 -14     1059.81     1042.47      6.11 o 
   2   6 -14        7.71        6.55      1.96 o 
   3   6 -14      197.52      186.87      2.87 o 
   4   6 -14        0.91        0.19      1.54 o 
   5   6 -14       88.25       84.28      2.66 o 
   6   6 -14      114.73       97.48      4.02 o 
   7   6 -14       47.57       51.54      2.18 o 
   8   6 -14       13.18       18.42      2.28 o 
   9   6 -14       87.58       89.04      3.12 o 
   1   7 -14      186.59      174.38      3.70 o 
   2   7 -14      143.57      138.34      2.92 o 
   3   7 -14      218.39      205.73      3.77 o 
   4   7 -14       36.87       36.45      2.83 o 
   5   7 -14       28.92       29.69      2.68 o 
   6   7 -14       25.50       25.37      2.43 o 
   7   7 -14      100.48       98.61      2.57 o 
   8   7 -14       42.08       39.66      2.29 o 
   0   8 -14        9.69       10.55      3.51 o 
   1   8 -14       85.14       85.76      2.32 o 
   2   8 -14       15.17       15.28      1.71 o 
   3   8 -14       80.08       78.75      2.83 o 
   4   8 -14       25.29       19.48      2.31 o 
   5   8 -14       39.24       36.52      5.08 o 
   6   8 -14      171.56      184.98      4.17 o 
   7   8 -14       25.07       25.64      1.64 o 
   1   9 -14       55.91       51.01      2.05 o 
   2   9 -14      119.71      121.88      4.99 o 
   3   9 -14       19.15       16.18      1.79 o 
   4   9 -14       76.37       80.08      3.74 o 
   5   9 -14       31.81       34.46      2.50 o 
   2   0 -13       23.03       32.16      5.83 o 
   4   0 -13      453.05      431.20     12.20 o 
   6   0 -13       40.70       32.32      2.59 o 
   8   0 -13      167.56      165.31      5.89 o 
  10   0 -13       31.99       38.48      4.08 o 
  12   0 -13       52.25       49.63      2.63 o 
   0   1 -13      427.87      397.33      8.05 o 
   1   1 -13      105.76       95.19      3.84 o 
   2   1 -13       31.17       28.95      4.01 o 
   3   1 -13       26.48       23.68      4.04 o 
   4   1 -13       23.95       20.73      2.04 o 
   5   1 -13      148.59      126.59      2.34 o 
   6   1 -13      197.56      175.58      2.64 o 
   7   1 -13       37.51       35.10      3.03 o 
   8   1 -13       85.30       85.56      3.63 o 
   9   1 -13      102.60      106.08      3.69 o 
  10   1 -13       38.78       38.26      2.91 o 
  11   1 -13       86.83       89.39      5.55 o 
  12   1 -13      219.20      233.43      3.78 o 
   1   2 -13      513.74      488.75     15.68 o 
   2   2 -13      222.93      217.02      6.27 o 
   3   2 -13      352.65      325.91      8.13 o 
   4   2 -13      449.87      399.16      5.18 o 
   5   2 -13      184.87      170.77      2.64 o 
   6   2 -13     1492.57     1267.05     13.02 o 
   7   2 -13        0.15        0.80      2.12 o 
   8   2 -13      485.03      476.85      5.75 o 
   9   2 -13        8.98       10.17      2.94 o 
  10   2 -13       82.39       95.02      3.22 o 
  11   2 -13       64.47       71.92      2.52 o 
  12   2 -13        2.42        2.87      1.43 o 
   1   3 -13       78.53       67.25      6.48 o 
   2   3 -13      260.74      231.70      6.47 o 
   3   3 -13      243.99      227.88      3.91 o 
   4   3 -13      106.23       99.29      2.23 o 
   5   3 -13       66.55       63.26      2.12 o 
   6   3 -13       23.53       20.77      1.93 o 
   7   3 -13      209.84      181.55      3.31 o 
   8   3 -13      114.84      114.97      4.71 o 
   9   3 -13       46.84       46.89      3.17 o 
  10   3 -13        5.23        3.46      2.42 o 
  11   3 -13        8.39        8.67      1.84 o 
  12   3 -13       19.26       18.80      2.04 o 
   1   4 -13      652.66      578.17      5.55 o 
   2   4 -13      136.49      127.99      3.58 o 
   3   4 -13       58.97       57.26      2.03 o 
   4   4 -13      133.27      110.47      2.33 o 
   5   4 -13       58.68       58.75      2.12 o 
   6   4 -13      177.65      168.74      3.28 o 
   7   4 -13      113.59      101.62      2.96 o 
   8   4 -13       49.64       54.32      4.01 o 
   9   4 -13       13.60       14.40      2.70 o 
  10   4 -13       37.33       36.71      2.45 o 
  11   4 -13       71.50       82.72      2.58 o 
   0   5 -13       87.56       88.64      4.85 o 
   1   5 -13      219.33      211.62      9.18 o 
   2   5 -13       18.51       12.86      1.87 o 
   3   5 -13       77.35       63.37      2.11 o 
   4   5 -13      121.85      120.05      3.65 o 
   5   5 -13       19.91       17.09      2.36 o 
   6   5 -13      197.92      189.59      3.36 o 
   7   5 -13      126.24      136.93      4.19 o 
   8   5 -13       31.36       34.34      3.01 o 
   9   5 -13       35.02       45.20      4.05 o 
  10   5 -13       28.63       32.12      2.08 o 
   1   6 -13      381.64      368.25      5.93 o 
   2   6 -13      281.45      278.22      3.19 o 
   3   6 -13      113.55       97.78      1.95 o 
   4   6 -13      339.12      312.20      3.82 o 
   5   6 -13       94.54       98.15      4.60 o 
   6   6 -13      190.93      191.76      5.45 o 
   7   6 -13        5.11        4.36      2.73 o 
   8   6 -13       86.12       91.61      3.04 o 
   9   6 -13       63.05       73.75      2.52 o 
  10   6 -13       88.61      105.31      2.81 o 
   0   7 -13      266.67      273.10      5.71 o 
   1   7 -13      398.02      400.03      4.10 o 
   2   7 -13      106.28      106.22      2.82 o 
   3   7 -13      111.38      103.29      7.47 o 
   4   7 -13        5.29        2.56      2.16 o 
   5   7 -13        1.74        4.97      4.18 o 
   6   7 -13      202.64      210.91      6.23 o 
   7   7 -13       55.94       69.04      3.79 o 
   8   7 -13       33.97       33.87      3.13 o 
   9   7 -13       35.85       36.56      2.30 o 
   1   8 -13       53.63       52.19      2.24 o 
   2   8 -13       45.24       45.96      2.24 o 
   3   8 -13       41.61       45.74      2.87 o 
   4   8 -13       96.78      102.18      3.22 o 
   5   8 -13       48.70       56.99      2.75 o 
   6   8 -13      277.21      275.56      7.85 o 
   7   8 -13        7.35        7.41      1.85 o 
   8   8 -13      108.90      116.05      2.99 o 
   0   9 -13        3.63        3.22      1.80 o 
   1   9 -13      148.45      137.79      3.52 o 
   2   9 -13      110.78      112.28      2.75 o 
   3   9 -13        5.63        5.61      2.06 o 
   4   9 -13       34.61       36.05      2.23 o 
   5   9 -13       17.92       18.12      1.94 o 
   6   9 -13       24.98       25.21      2.27 o 
   1  10 -13       42.72       41.80      2.97 o 
   2  10 -13        6.03        3.42      1.64 o 
   3  10 -13       13.03       14.28      1.48 o 
   4  10 -13       71.17       76.68      1.76 o 
   0   0 -12     1107.15     1026.68     15.87 o 
   2   0 -12     1014.80     1004.50     16.32 o 
   4   0 -12      228.23      235.99      9.43 o 
   6   0 -12      294.49      245.79      5.75 o 
   8   0 -12       14.85        8.02      3.94 o 
  10   0 -12       97.19      105.28      4.80 o 
  12   0 -12      338.44      360.59      4.94 o 
   1   1 -12      308.10      295.72      5.13 o 
   2   1 -12       80.15       74.27      4.51 o 
   3   1 -12      550.65      513.81     10.50 o 
   4   1 -12      145.25      145.13      7.87 o 
   5   1 -12      642.67      609.89     16.13 o 
   6   1 -12      167.84      138.20      3.18 o 
   7   1 -12      301.87      274.66      7.99 o 
   8   1 -12       40.16       37.50      3.02 o 
   9   1 -12      576.01      553.88      7.42 o 
  10   1 -12        0.54        1.49      2.62 o 
  11   1 -12       32.52       33.13      2.42 o 
  12   1 -12       93.81      102.01      2.89 o 
   0   2 -12      554.31      529.42      8.46 o 
   1   2 -12      480.84      451.78      9.08 o 
   2   2 -12      140.13      142.40      8.29 o 
   3   2 -12       27.37       28.44      3.82 o 
   4   2 -12      305.98      247.18     20.33 o 
   5   2 -12       69.06       60.30      2.42 o 
   6   2 -12       96.53       79.89      3.99 o 
   7   2 -12      209.33      207.14      3.21 o 
   8   2 -12      165.47      142.00      3.86 o 
   9   2 -12       28.37       30.82      3.00 o 
  10   2 -12       33.10       30.12      2.77 o 
  11   2 -12       22.55       22.51      2.24 o 
   1   3 -12      156.95      148.42      7.53 o 
   2   3 -12      146.40      144.13     15.19 o 
   3   3 -12      144.64      150.74     11.07 o 
   4   3 -12       67.22       70.59      4.52 o 
   5   3 -12      634.86      571.23      3.34 o 
   6   3 -12      225.96      218.40      2.78 o 
   7   3 -12      320.11      274.45      3.68 o 
   8   3 -12      369.57      339.64      5.31 o 
   9   3 -12      169.54      167.57      3.94 o 
  10   3 -12       43.69       49.19      2.74 o 
  11   3 -12       33.94       38.81      2.25 o 
  12   3 -12       22.56       28.79      2.40 o 
   1   4 -12      348.46      308.65      9.55 o 
   2   4 -12      158.66      124.96      7.08 o 
   3   4 -12      333.66      265.09      3.01 o 
   4   4 -12      115.89       93.80      3.58 o 
   5   4 -12      194.13      149.42      3.22 o 
   6   4 -12      141.28      119.84      2.93 o 
   7   4 -12      292.67      263.15      3.65 o 
   8   4 -12      215.65      218.63      4.37 o 
   9   4 -12      385.55      413.57      5.11 o 
  10   4 -12       42.95       45.22      2.61 o 
  11   4 -12       69.99       75.50      2.27 o 
  12   4 -12       42.35       51.26      2.32 o 
   1   5 -12      748.93      704.17     12.06 o 
   2   5 -12      247.00      225.11      3.19 o 
   3   5 -12      128.89      128.62      2.15 o 
   4   5 -12      280.81      243.26      2.81 o 
   5   5 -12      927.82      818.37      6.86 o 
   6   5 -12      298.65      271.63      3.77 o 
   7   5 -12      239.08      213.06      6.49 o 
   8   5 -12       72.71       72.80      3.35 o 
   9   5 -12      127.21      123.83      5.05 o 
  10   5 -12       46.98       56.45      2.41 o 
  11   5 -12      140.25      154.39      3.08 o 
   0   6 -12        7.11        2.86      1.84 o 
   1   6 -12      168.73      148.22      2.54 o 
   2   6 -12       29.20       26.06      1.93 o 
   3   6 -12       89.61       75.73      2.82 o 
   4   6 -12      428.50      412.62      4.24 o 
   5   6 -12       25.88       34.02      2.32 o 
   6   6 -12       47.81       44.63      2.41 o 
   7   6 -12       68.89       66.16      3.75 o 
   8   6 -12       16.01       14.01      2.68 o 
   9   6 -12      123.04      142.63      6.39 o 
  10   6 -12       20.55       22.49      2.26 o 
   1   7 -12      443.77      434.11      6.97 o 
   2   7 -12      202.44      212.85      2.98 o 
   3   7 -12      280.99      272.22      4.35 o 
   4   7 -12       73.28       75.34      2.61 o 
   5   7 -12      134.99      125.63      2.92 o 
   6   7 -12      631.46      643.04      5.88 o 
   7   7 -12      200.27      204.74      3.91 o 
   8   7 -12       39.41       37.13      3.17 o 
   0   8 -12       87.63       81.24      2.91 o 
   1   8 -12       12.75       13.97      2.07 o 
   2   8 -12       46.49       41.44      2.31 o 
   3   8 -12        9.59       10.72      2.24 o 
   4   8 -12       32.92       28.55      2.79 o 
   5   8 -12       19.92       20.48      2.57 o 
   6   8 -12       65.04       65.50      2.75 o 
   7   8 -12       93.48       96.78      4.44 o 
   8   8 -12       18.40       17.48      1.63 o 
   1   9 -12        7.67        7.73      1.41 o 
   2   9 -12       43.18       40.55      1.94 o 
   3   9 -12       35.63       34.88      2.56 o 
   4   9 -12        5.36        5.67      2.26 o 
   5   9 -12       88.86       91.54      6.78 o 
   6   9 -12      324.70      330.75      5.27 o 
   7   9 -12       28.28       26.47      1.67 o 
   0  10 -12      104.08       89.66      3.27 o 
   1  10 -12       34.95       33.70      1.45 o 
   2  10 -12      138.44      138.32      6.15 o 
   3  10 -12       18.00       17.09      1.76 o 
   4  10 -12      111.45      131.64      3.41 o 
   5  10 -12       24.93       25.00      1.20 o 
   2   0 -11      867.98      781.53     13.60 o 
   4   0 -11     1329.39     1314.68     18.87 o 
   6   0 -11      775.17      715.68     15.49 o 
   8   0 -11      521.99      459.05      7.70 o 
   0   1 -11      348.59      331.26     13.83 o 
   1   1 -11      735.65      714.95     10.15 o 
   2   1 -11        5.85       10.85      3.39 o 
   3   1 -11       84.80       71.27      4.43 o 
   4   1 -11       45.50       43.79      7.33 o 
   5   1 -11       63.84       57.96      4.60 o 
   6   1 -11      274.12      247.92     10.94 o 
   7   1 -11        0.28        3.25      2.62 o 
   8   1 -11      200.51      175.45      3.88 o 
   9   1 -11       77.13       77.02      3.67 o 
  10   1 -11      250.46      247.29      4.21 o 
  11   1 -11      217.41      220.16      5.19 o 
  12   1 -11       55.00       46.55      2.96 o 
   1   2 -11       37.40       44.62      3.08 o 
   2   2 -11     1862.25     1621.29     13.57 o 
   3   2 -11      262.49      271.63      8.67 o 
   4   2 -11       58.72       61.62      2.68 o 
   5   2 -11      520.43      534.76      6.55 o 
   6   2 -11      289.08      257.15      3.85 o 
   7   2 -11       78.36       68.34      3.05 o 
   8   2 -11     1608.94     1424.96      8.83 o 
   9   2 -11       29.70       31.23      3.22 o 
  10   2 -11       54.65       53.73      2.89 o 
  11   2 -11      260.55      267.37      3.80 o 
  12   2 -11      169.76      183.49      3.92 o 
   0   3 -11     1197.18     1150.86     16.58 o 
   1   3 -11       33.36       33.74      3.44 o 
   2   3 -11      366.62      360.18     14.80 o 
   3   3 -11      258.80      225.96      8.02 o 
   4   3 -11       39.60       38.15      2.36 o 
   5   3 -11      222.86      176.96      4.94 o 
   6   3 -11      642.27      551.72     12.40 o 
   7   3 -11       27.27       27.17      2.15 o 
   8   3 -11       12.57       10.77      2.71 o 
   9   3 -11        8.76        2.54      2.64 o 
  10   3 -11      360.32      346.57      4.59 o 
  11   3 -11        5.44        6.48      1.97 o 
  12   3 -11        5.38        4.82      2.32 o 
   1   4 -11       80.29       84.76      6.11 o 
   2   4 -11      387.41      340.82      9.54 o 
   3   4 -11      116.08      107.28      6.32 o 
   5   4 -11      948.89      843.14      4.66 o 
   6   4 -11       86.53       84.32      2.60 o 
   7   4 -11      309.66      269.76      6.05 o 
   8   4 -11      675.22      626.09     13.17 o 
   9   4 -11       45.44       45.33      2.96 o 
  10   4 -11      128.49      142.42      4.44 o 
  11   4 -11       76.71       82.32      2.64 o 
  12   4 -11       35.39       42.34      2.44 o 
   3   5 -11       61.55       59.07      1.69 o 
   4   5 -11      101.87       89.79      1.92 o 
   5   5 -11      101.01       85.97      2.65 o 
   6   5 -11      442.53      405.26      5.21 o 
   7   5 -11      313.94      301.93      9.77 o 
   8   5 -11       38.51       39.25      2.96 o 
   9   5 -11      135.02      142.66      3.52 o 
  10   5 -11      195.98      201.71      3.40 o 
  11   5 -11       28.79       32.80      2.94 o 
   1   6 -11      438.40      409.15      4.97 o 
   2   6 -11      477.19      422.50     10.89 o 
   3   6 -11      303.41      262.19      4.36 o 
   4   6 -11      211.46      201.38      2.51 o 
   5   6 -11      590.70      531.26      5.73 o 
   6   6 -11        4.47        4.21      2.14 o 
   7   6 -11       41.56       34.66      2.36 o 
   8   6 -11       24.62       24.31      2.82 o 
   9   6 -11       78.85       75.93      2.81 o 
  10   6 -11       72.71       64.46      2.90 o 
   0   7 -11      149.92      143.89     13.05 o 
   1   7 -11       36.13       33.32      2.25 o 
   2   7 -11       52.98       53.93      2.44 o 
   3   7 -11      291.36      279.19      3.63 o 
   4   7 -11       61.86       58.47      2.51 o 
   5   7 -11      151.44      144.67      3.07 o 
   6   7 -11      110.90      113.55      2.87 o 
   7   7 -11       68.23       75.60      2.53 o 
   8   7 -11       49.16       45.84      2.44 o 
   9   7 -11       52.50       54.94      2.94 o 
   1   8 -11       17.24       17.87      1.77 o 
   2   8 -11       85.96       82.15      2.58 o 
   3   8 -11      396.53      380.82      6.16 o 
   4   8 -11       36.13       34.06      3.02 o 
   5   8 -11      474.28      505.93      8.00 o 
   6   8 -11       70.16       71.53      2.97 o 
   7   8 -11       67.38       75.08      2.70 o 
   8   8 -11       21.57       25.63      1.90 o 
   9   8 -11       14.93       15.03      1.42 o 
   0   9 -11      140.76      133.39      3.13 o 
   1   9 -11       90.80       84.87      1.99 o 
   2   9 -11       38.11       39.99      2.01 o 
   3   9 -11       57.25       57.95      2.44 o 
   4   9 -11      344.42      346.47      4.59 o 
   5   9 -11      194.10      201.86      3.55 o 
   6   9 -11       27.95       32.33      1.99 o 
   7   9 -11       30.76       33.03      1.91 o 
   8   9 -11       36.11       35.98      1.77 o 
   1  10 -11        9.81       12.99      1.47 o 
   2  10 -11       18.40       16.78      2.01 o 
   3  10 -11       65.10       73.53      3.01 o 
   4  10 -11        0.85        1.11      1.46 o 
   5  10 -11      253.08      267.07      8.16 o 
   6  10 -11       44.86       44.23      1.68 o 
   0  11 -11      160.56      161.27      2.22 o 
   1  11 -11       99.24      104.71      1.59 o 
   2  11 -11       18.74       22.86      2.71 o 
   3  11 -11       90.07       98.61      1.83 o 
   0   0 -10     1180.75     1131.98     14.68 o 
   2   0 -10      317.58      349.13      9.35 o 
   4   0 -10     3392.82     3208.86     27.59 o 
   8   0 -10     1205.78     1023.89     10.30 o 
  10   0 -10      102.52      101.12      4.54 o 
   1   1 -10      539.02      534.97      6.81 o 
   2   1 -10      113.96      110.90      8.97 o 
   3   1 -10      608.69      686.54     12.97 o 
   4   1 -10      287.35      258.88     10.65 o 
   5   1 -10      226.68      222.46      3.28 o 
   6   1 -10        2.82        4.54      1.59 o 
   7   1 -10      179.63      179.23      4.60 o 
   8   1 -10      441.02      368.10      4.81 o 
   9   1 -10     1224.50     1067.97     14.94 o 
  10   1 -10       49.86       52.33      2.80 o 
  11   1 -10      248.52      247.68      3.94 o 
   0   2 -10      867.74      954.86     43.39 o 
   1   2 -10      154.81      148.24      3.38 o 
   2   2 -10       33.25       52.37      3.40 o 
   3   2 -10       16.41       16.98      1.99 o 
   4   2 -10       31.46       27.15      2.07 o 
   5   2 -10      275.08      265.24     11.29 o 
   6   2 -10      846.96      738.14      7.41 o 
   7   2 -10      233.77      206.73      3.02 o 
   8   2 -10      449.48      419.91      7.20 o 
   9   2 -10        5.29        5.63      2.54 o 
  10   2 -10      595.87      561.99      8.06 o 
  11   2 -10       60.10       60.90      2.56 o 
   1   3 -10      744.84      626.61     50.56 o 
   2   3 -10       42.63       43.68      2.07 o 
   3   3 -10      360.07      385.06     13.15 o 
   4   3 -10      101.19      102.61      2.97 o 
   5   3 -10      521.11      488.33      7.46 o 
   6   3 -10       30.76       24.93      2.00 o 
   7   3 -10       29.92       31.53      1.94 o 
   8   3 -10      350.78      309.81      6.44 o 
   9   3 -10      284.32      246.91      7.42 o 
  10   3 -10      128.02      113.97      3.18 o 
  11   3 -10      310.52      283.94      5.67 o 
  12   3 -10      112.92      121.01      3.50 o 
   1   4 -10      597.50      546.28     11.07 o 
   2   4 -10      325.81      283.82      8.21 o 
   3   4 -10       84.96       80.29      2.85 o 
   4   4 -10      143.79      111.74      6.23 o 
   5   4 -10      101.60       91.59     10.98 o 
   6   4 -10       47.52       45.86      2.50 o 
   7   4 -10        3.41        3.35      1.97 o 
   8   4 -10       31.80       30.26      2.76 o 
   9   4 -10      143.36      134.46      6.02 o 
  10   4 -10      212.48      207.18      3.69 o 
  11   4 -10      122.80      135.96      4.35 o 
  12   4 -10       47.03       55.14      2.70 o 
   4   5 -10       89.12       81.96      3.99 o 
   5   5 -10      227.37      221.65      4.20 o 
   6   5 -10      478.81      438.96      3.67 o 
   7   5 -10      308.70      284.95      4.52 o 
   8   5 -10        7.87        8.25      2.65 o 
   9   5 -10       32.23       34.18      2.67 o 
  10   5 -10      133.48      130.40      3.37 o 
  11   5 -10       32.20       43.10      3.17 o 
   1   6 -10       40.50       29.69      2.41 o 
   2   6 -10       69.35       62.39      3.00 o 
   3   6 -10      512.63      488.75     10.25 o 
   4   6 -10        4.26        4.58      1.52 o 
   5   6 -10       56.69       52.67      2.82 o 
   6   6 -10        0.82        4.26      2.08 o 
   7   6 -10      199.39      193.00      6.37 o 
   8   6 -10       84.31       78.70      2.54 o 
   9   6 -10       30.51       31.84      2.49 o 
  10   6 -10        8.11        8.82      1.90 o 
   1   7 -10       38.27       37.03      1.89 o 
   2   7 -10      179.57      168.07      3.12 o 
   3   7 -10       85.35       75.93      2.12 o 
   4   7 -10      123.14      127.05      2.48 o 
   5   7 -10       83.99       81.86      2.76 o 
   6   7 -10      444.22      455.30      5.42 o 
   7   7 -10      191.60      175.30      3.17 o 
   8   7 -10       56.72       63.84      2.74 o 
   9   7 -10       26.69       28.20      2.05 o 
   0   8 -10      237.41      197.46      3.87 o 
   1   8 -10      283.77      279.85      5.13 o 
   2   8 -10      180.26      174.56      3.08 o 
   3   8 -10       18.70       22.44      2.07 o 
   4   8 -10      258.23      251.60      6.28 o 
   5   8 -10      285.86      280.49      7.41 o 
   6   8 -10       15.94       18.07      2.80 o 
   7   8 -10       52.39       56.28      2.70 o 
   8   8 -10       27.86       26.74      2.11 o 
   9   8 -10       52.12       57.59      1.91 o 
   1   9 -10        1.23        2.01      1.58 o 
   2   9 -10       26.83       27.05      1.88 o 
   3   9 -10        4.99        2.88      2.75 o 
   4   9 -10      121.85      129.04      3.61 o 
   5   9 -10       33.59       34.78      2.62 o 
   6   9 -10        8.31       11.23      1.64 o 
   7   9 -10       49.59       51.69      2.22 o 
   8   9 -10       48.74       48.60      2.64 o 
   0  10 -10       28.58       25.17      2.00 o 
   1  10 -10       33.56       36.79      1.82 o 
   2  10 -10       78.39       73.11      2.01 o 
   3  10 -10      212.47      217.20     11.04 o 
   4  10 -10        4.12        7.16      1.72 o 
   5  10 -10       91.95       96.81      2.13 o 
   6  10 -10       88.34       85.15      1.48 o 
   7  10 -10       54.66       56.40      1.38 o 
   1  11 -10       24.46       24.80      1.19 o 
   2  11 -10      117.17      114.10      4.88 o 
   3  11 -10       43.01       43.10      1.40 o 
   4  11 -10      199.38      208.62      3.55 o 
   2   0  -9       24.35       29.44      3.77 o 
   4   0  -9      505.09      543.69      5.54 o 
   6   0  -9      174.58      227.25      4.56 o 
   8   0  -9     1059.71     1044.32     23.94 o 
  10   0  -9      227.33      203.05      5.37 o 
   0   1  -9     2895.76     3146.69     25.10 o 
   1   1  -9      367.07      409.28      5.50 o 
   2   1  -9       55.16       64.84      2.59 o 
   3   1  -9      559.10      658.72      9.71 o 
   4   1  -9       45.08       63.61      1.92 o 
   5   1  -9       68.64       72.97      2.22 o 
   6   1  -9      421.57      452.44      4.29 o 
   7   1  -9      675.47      684.16      5.44 o 
   8   1  -9       17.88       19.02      1.28 o 
   9   1  -9      219.21      200.86      3.42 o 
  10   1  -9      490.26      467.35      7.52 o 
  11   1  -9      727.17      686.19      8.01 o 
   1   2  -9      828.45      844.59     14.37 o 
   2   2  -9     1319.21     1304.57     17.70 o 
   3   2  -9      437.65      500.58     11.46 o 
   4   2  -9      488.89      511.66     15.90 o 
   5   2  -9      352.86      355.15     11.54 o 
   6   2  -9      114.95       94.50      2.62 o 
   7   2  -9      234.54      223.48     15.23 o 
   8   2  -9      289.75      258.14      6.62 o 
   9   2  -9      750.82      670.60      9.22 o 
  10   2  -9       98.19       88.13      2.51 o 
  11   2  -9      269.59      290.31      4.29 o 
   0   3  -9     2530.92     2340.90     19.10 o 
   1   3  -9      337.06      371.99     30.64 o 
   2   3  -9      289.60      267.97      3.46 o 
   3   3  -9       68.36       77.37      3.40 o 
   4   3  -9     1002.37     1040.81     40.78 o 
   5   3  -9      194.70      210.37     10.34 o 
   6   3  -9       14.07       17.89      1.98 o 
   7   3  -9      250.24      220.55     11.74 o 
   8   3  -9      138.09      122.65      2.71 o 
   9   3  -9      432.27      360.18      8.97 o 
  10   3  -9       44.14       41.67      2.12 o 
  11   3  -9      327.42      308.71      5.84 o 
   1   4  -9       14.57       19.72      4.26 o 
   2   4  -9      184.35      167.36      6.31 o 
   3   4  -9       59.10       55.04      2.78 o 
   4   4  -9       51.91       49.45      2.32 o 
   5   4  -9      388.68      378.24     25.52 o 
   6   4  -9      320.67      291.43      6.00 o 
   7   4  -9      144.54      118.04      2.31 o 
   8   4  -9      296.22      262.29      6.57 o 
   9   4  -9      188.98      184.44      7.65 o 
  10   4  -9        0.52        0.40      1.76 o 
  11   4  -9       32.26       37.10      3.31 o 
   4   5  -9       32.82       29.36      2.92 o 
   5   5  -9       12.26        9.58      2.71 o 
   6   5  -9      976.20      863.47      5.52 o 
   7   5  -9      576.08      529.42     10.03 o 
   8   5  -9      260.86      248.41      5.65 o 
   9   5  -9       11.91       12.13      2.37 o 
  10   5  -9       17.39       18.10      2.22 o 
  11   5  -9       47.03       44.31      3.29 o 
   4   6  -9       26.99       25.24      1.52 o 
   5   6  -9       84.24       82.34      2.62 o 
   6   6  -9       50.37       40.75      2.34 o 
   7   6  -9       92.29       90.49      4.24 o 
   8   6  -9       28.61       29.13      2.18 o 
   9   6  -9      100.22       93.98      2.46 o 
  10   6  -9       57.88       63.88      2.64 o 
   0   7  -9      200.88      189.59      4.41 o 
   1   7  -9      127.82      123.70      4.74 o 
   2   7  -9      114.07      136.20      3.27 o 
   3   7  -9       33.17       33.60      1.84 o 
   4   7  -9      614.98      628.43      6.24 o 
   5   7  -9       74.88       69.83      2.62 o 
   6   7  -9       10.50       11.42      2.27 o 
   7   7  -9       66.37       63.98      2.53 o 
   8   7  -9        1.20        3.13      2.35 o 
   9   7  -9       44.04       44.60      2.29 o 
  10   7  -9        8.81       10.78      2.65 o 
   1   8  -9       34.84       43.72      1.96 o 
   2   8  -9       35.86       39.14      1.89 o 
   3   8  -9      249.37      242.25      5.25 o 
   4   8  -9      111.21      102.06      3.59 o 
   5   8  -9       99.49       91.25      3.40 o 
   6   8  -9      255.10      252.63      4.35 o 
   7   8  -9      182.87      183.86      3.89 o 
   8   8  -9       93.75       95.09      4.11 o 
   9   8  -9       25.32       24.77      1.79 o 
  10   8  -9        8.28        9.60      2.41 o 
   0   9  -9      120.55       96.26      3.06 o 
   1   9  -9      352.41      325.12      4.13 o 
   2   9  -9      492.79      473.77     11.31 o 
   3   9  -9       95.07       96.95      3.47 o 
   4   9  -9       26.23       29.65      2.95 o 
   5   9  -9       83.70       78.36      5.62 o 
   6   9  -9       31.53       28.97      2.20 o 
   7   9  -9       14.31       15.17      1.47 o 
   8   9  -9       74.86       78.50      2.12 o 
   9   9  -9       23.41       28.83      2.60 o 
   1  10  -9       62.16       58.68      2.07 o 
   2  10  -9       38.15       43.29      1.98 o 
   3  10  -9       42.35       38.76      1.70 o 
   4  10  -9       66.99       74.89      3.35 o 
   5  10  -9       56.14       52.67      1.93 o 
   6  10  -9       46.93       48.43      1.62 o 
   7  10  -9       80.49       75.06      6.12 o 
   0  11  -9       43.17       48.62      2.11 o 
   1  11  -9       57.12       52.93      1.47 o 
   2  11  -9        4.37        4.17      1.38 o 
   3  11  -9       39.27       44.33      1.53 o 
   4  11  -9      207.17      228.16      3.56 o 
   5  11  -9       83.40       97.07      3.41 o 
   0   0  -8     1377.88     1555.90     14.90 o 
   2   0  -8     2205.56     2288.21     18.76 o 
   4   0  -8      564.74      635.92      8.93 o 
   6   0  -8     1980.69     2133.57     10.80 o 
   8   0  -8       75.70       83.21      3.79 o 
  10   0  -8     2386.25     2186.78     15.60 o 
   1   1  -8      498.28      503.36     13.64 o 
   2   1  -8      531.70      524.64     10.18 o 
   3   1  -8     3509.25     3810.97     32.49 o 
   4   1  -8      207.30      267.81      4.14 o 
   5   1  -8       66.97       66.51      4.25 o 
   6   1  -8      350.17      314.62     11.26 o 
   7   1  -8      529.08      563.07      5.02 o 
   8   1  -8       57.07       55.95      2.36 o 
   9   1  -8      893.63      786.41     11.56 o 
  10   1  -8      152.49      151.06      3.01 o 
  11   1  -8        3.84        5.41      3.26 o 
  12   1  -8       88.72       91.10      4.40 o 
   0   2  -8     2863.31     2808.61      9.42 o 
   1   2  -8      229.62      228.22      9.48 o 
   2   2  -8      884.24      873.53     16.06 o 
   3   2  -8     1247.23     1414.98      9.22 o 
   4   2  -8        1.88        4.75      1.34 o 
   5   2  -8      316.86      315.76      9.66 o 
   6   2  -8     1059.68     1058.81     30.71 o 
   7   2  -8      391.38      399.70      5.08 o 
   8   2  -8      710.36      690.77     24.10 o 
   9   2  -8     1124.42      993.10     20.21 o 
  10   2  -8       22.37       24.82      3.29 o 
  11   2  -8       97.17      100.64      4.68 o 
  12   2  -8       10.08        7.35      3.44 o 
   1   3  -8     1424.71     1437.45     19.53 o 
   2   3  -8      803.57      801.83     20.20 o 
   3   3  -8      727.24      779.36      5.03 o 
   4   3  -8      394.27      407.53     20.77 o 
   5   3  -8       58.29       58.49      2.90 o 
   6   3  -8      389.22      371.05     10.41 o 
   7   3  -8      211.47      199.69      3.49 o 
   8   3  -8      292.94      266.35      8.56 o 
   9   3  -8      127.98      128.95      4.14 o 
  10   3  -8      355.55      343.65      7.86 o 
  11   3  -8      124.45      120.86      3.23 o 
  12   3  -8       24.13       27.58      3.44 o 
   0   4  -8      789.58      802.41     11.46 o 
   1   4  -8       41.27       71.57      4.74 o 
   2   4  -8       58.90       55.94      3.45 o 
   3   4  -8      711.14      708.76     28.84 o 
   4   4  -8       19.70       18.85      2.91 o 
   5   4  -8      598.68      591.52      7.39 o 
   6   4  -8      179.77      179.46     13.73 o 
   7   4  -8       39.35       41.02      2.14 o 
   8   4  -8       29.06       26.20      1.93 o 
   9   4  -8      268.02      235.33      7.92 o 
  10   4  -8       23.61       23.98      2.44 o 
  11   4  -8       56.74       65.08      2.63 o 
   3   5  -8      440.73      362.06      5.56 o 
   4   5  -8      210.88      198.99      4.57 o 
   5   5  -8       76.90       79.13      5.62 o 
   6   5  -8       42.67       40.45      2.00 o 
   7   5  -8      256.58      208.64      3.86 o 
   8   5  -8      115.49      100.52      5.78 o 
   9   5  -8      498.13      434.21      3.97 o 
  10   5  -8      263.43      257.03      5.48 o 
  11   5  -8       29.52       32.05      3.01 o 
   4   6  -8      976.04      822.07      8.80 o 
   5   6  -8      572.57      513.00      4.46 o 
   6   6  -8      155.88      141.34      3.48 o 
   7   6  -8      182.69      183.74      3.84 o 
   8   6  -8        0.43       -0.37      2.36 o 
   9   6  -8       88.45       86.92      4.94 o 
  10   6  -8       67.66       62.69      2.79 o 
  11   6  -8       48.36       55.04      3.28 o 
   1   7  -8      134.33      140.37      5.17 o 
   2   7  -8       42.08       40.63      1.76 o 
   3   7  -8      418.84      389.81      6.01 o 
   4   7  -8      232.93      229.59      4.24 o 
   5   7  -8      705.18      649.11      6.83 o 
   6   7  -8      168.44      150.30      3.15 o 
   7   7  -8      313.44      298.55      3.80 o 
   8   7  -8        2.31        0.87      2.21 o 
   9   7  -8      113.18      110.27      2.84 o 
  10   7  -8      168.57      170.63      4.73 o 
  11   7  -8       31.82       36.30      2.72 o 
   0   8  -8      278.90      295.25      4.61 o 
   1   8  -8       98.42      100.69      2.93 o 
   2   8  -8      306.78      292.70      6.88 o 
   3   8  -8      192.79      181.75      4.05 o 
   4   8  -8       11.90        7.50      2.64 o 
   5   8  -8      169.96      174.05      3.92 o 
   6   8  -8      128.42      127.13      3.54 o 
   7   8  -8       67.40       65.79      3.67 o 
   8   8  -8       36.86       35.90      2.36 o 
   9   8  -8       35.68       42.32      3.80 o 
  10   8  -8       54.14       57.10      3.21 o 
   1   9  -8       63.24       69.91      2.60 o 
   2   9  -8       83.14       79.85      2.63 o 
   3   9  -8        6.59        8.26      2.05 o 
   4   9  -8      332.22      329.61     11.23 o 
   5   9  -8      149.59      145.94      3.71 o 
   6   9  -8      187.15      186.36      4.37 o 
   7   9  -8       72.77       80.40      3.17 o 
   8   9  -8       22.40       21.76      1.83 o 
   9   9  -8       23.92       25.65      2.92 o 
   0  10  -8      105.57       95.41      4.48 o 
   1  10  -8      102.51       94.58      2.43 o 
   2  10  -8       20.92       20.23      1.72 o 
   3  10  -8      190.16      207.05      5.83 o 
   4  10  -8       41.98       47.85      2.23 o 
   5  10  -8       24.81       27.57      1.88 o 
   6  10  -8        5.77        8.79      1.48 o 
   7  10  -8      191.41      202.98      6.21 o 
   8  10  -8       11.70       14.84      2.35 o 
   1  11  -8        0.69        0.70      1.32 o 
   2  11  -8       63.25       54.23      1.87 o 
   3  11  -8       66.46       68.42      2.40 o 
   4  11  -8      114.80      118.47      3.22 o 
   5  11  -8       18.20       20.70      1.16 o 
   6  11  -8        1.73        0.56      1.03 o 
   0  12  -8       33.03       36.33      1.42 o 
   1  12  -8       37.99       39.03      1.22 o 
   2  12  -8       12.37       13.10      1.30 o 
   3  12  -8      150.72      152.10      2.78 o 
   2   0  -7     3609.02     3437.61     30.20 o 
   4   0  -7      425.37      457.17      5.13 o 
   6   0  -7     1955.39     2035.17     11.71 o 
   8   0  -7      323.25      333.22      8.47 o 
  10   0  -7      933.11      891.04     10.20 o 
  12   0  -7       33.18       38.56      3.42 o 
   0   1  -7     3153.62     3284.56    102.40 o 
   1   1  -7      417.12      366.20      8.25 o 
   2   1  -7      972.68     1001.25     13.91 o 
   3   1  -7     1309.49     1401.94     28.86 o 
   4   1  -7      443.90      449.59     14.69 o 
   5   1  -7     1141.35     1230.97      5.11 o 
   6   1  -7     1746.64     1914.89     15.90 o 
   7   1  -7      325.95      324.68      7.76 o 
   8   1  -7      367.79      336.93      4.28 o 
   9   1  -7     1371.70     1403.76     12.19 o 
  10   1  -7      636.31      603.88      8.57 o 
  11   1  -7      303.30      297.88     16.05 o 
  12   1  -7       47.98       44.76      3.80 o 
  13   1  -7      151.59      142.02      4.42 o 
   1   2  -7     1089.23     1143.25     24.26 o 
   2   2  -7      339.11      376.84      6.20 o 
   3   2  -7      902.91     1001.57     27.95 o 
   4   2  -7      114.34      134.81      5.46 o 
   5   2  -7      485.62      555.52      9.22 o 
   6   2  -7      404.38      409.02     23.01 o 
   7   2  -7      332.72      378.31      3.53 o 
   8   2  -7      178.11      163.98      3.99 o 
   9   2  -7      139.84      134.30      4.65 o 
  10   2  -7      682.00      598.66     23.04 o 
  11   2  -7      155.15      157.84      5.38 o 
  12   2  -7      119.84      124.04      4.82 o 
  13   2  -7      116.99      113.06      4.22 o 
   0   3  -7     2485.01     2622.99     62.91 o 
   1   3  -7      439.72      492.62     17.16 o 
   2   3  -7     1751.32     1754.23     53.78 o 
   3   3  -7      626.41      592.55     22.72 o 
   4   3  -7      233.63      230.63      9.63 o 
   5   3  -7      475.73      501.08      6.41 o 
   6   3  -7       66.84       62.91      2.42 o 
   7   3  -7       99.20       99.80      3.94 o 
   8   3  -7      200.54      210.78      6.28 o 
   9   3  -7        1.42        0.76      2.38 o 
  10   3  -7       13.77       16.84      2.30 o 
  11   3  -7      406.12      387.43      7.30 o 
  12   3  -7       95.56      106.78      4.54 o 
  13   3  -7      147.74      169.24      4.74 o 
   1   4  -7      238.23      243.82      6.90 o 
   2   4  -7     2327.61     2269.94     81.54 o 
   3   4  -7      398.05      468.45     23.29 o 
   4   4  -7       13.29       12.12      1.89 o 
   5   4  -7      674.53      654.54     54.48 o 
   6   4  -7      347.22      368.10      6.13 o 
   7   4  -7       72.92       61.42      6.60 o 
   8   4  -7      504.69      471.01     11.86 o 
   9   4  -7      641.48      577.02      5.72 o 
  10   4  -7       13.07       11.29      2.22 o 
  11   4  -7      285.61      285.15      6.22 o 
  12   4  -7      103.32      109.10      4.21 o 
   2   5  -7       53.74       54.37      2.80 o 
   3   5  -7       62.48       59.81      3.14 o 
   4   5  -7       69.44       64.71      3.31 o 
   5   5  -7      223.13      236.41     19.48 o 
   6   5  -7      145.95      128.89      4.32 o 
   7   5  -7        4.58        4.90      1.48 o 
   8   5  -7      666.03      644.95      9.23 o 
   9   5  -7       43.35       39.82      2.51 o 
  10   5  -7      147.52      151.39      3.38 o 
  11   5  -7       79.40       86.27      3.83 o 
  12   5  -7      118.25      119.36      3.71 o 
   3   6  -7      459.48      426.68      6.40 o 
   4   6  -7      222.11      192.01      4.88 o 
   5   6  -7       33.45       32.61      3.22 o 
   6   6  -7      702.70      642.20      7.95 o 
   7   6  -7      527.06      481.18      5.59 o 
   8   6  -7      119.19      101.57      3.05 o 
   9   6  -7       32.53       32.52      3.78 o 
  12   6  -7       24.34       26.21      2.60 o 
   3   7  -7      336.90      291.99      6.06 o 
   4   7  -7      186.98      181.75      2.86 o 
   5   7  -7      173.60      176.11      3.14 o 
   6   7  -7      458.94      435.50      5.19 o 
   7   7  -7      311.72      303.03      4.77 o 
   8   7  -7      122.45      111.38      3.91 o 
  10   7  -7       25.69       26.94      3.80 o 
  11   7  -7       27.34       34.94      3.24 o 
  12   7  -7      112.98      122.94      2.96 o 
   1   8  -7      243.62      253.99      3.52 o 
   2   8  -7      550.97      546.31      5.77 o 
   3   8  -7      101.07       87.86      3.27 o 
   4   8  -7       28.41       30.08      2.86 o 
   5   8  -7        5.58        4.64      2.59 o 
   6   8  -7       17.37       17.23      3.34 o 
   7   8  -7       45.78       47.35      2.66 o 
   8   8  -7       81.45       84.33      2.76 o 
   9   8  -7       24.12       22.88      3.95 o 
  10   8  -7       40.52       43.66      3.51 o 
  11   8  -7      129.90      139.76      3.50 o 
   0   9  -7      638.69      610.80      6.18 o 
   1   9  -7      104.23      106.48      2.84 o 
   2   9  -7      138.37      132.68      2.97 o 
   3   9  -7      621.57      605.36      4.91 o 
   4   9  -7       85.39       85.40      3.34 o 
   5   9  -7      132.92      122.91      3.49 o 
   6   9  -7       46.94       41.74      2.12 o 
   7   9  -7       66.93       62.66      2.26 o 
   8   9  -7      127.05      151.77      4.88 o 
   9   9  -7       84.70       88.88      3.83 o 
  10   9  -7        2.56        1.82      2.22 o 
   1  10  -7      115.82      119.00      3.16 o 
   2  10  -7      112.36      110.18      3.21 o 
   3  10  -7       13.98       14.51      2.09 o 
   4  10  -7       83.40       81.37      2.03 o 
   5  10  -7       71.21       73.21      2.54 o 
   6  10  -7      128.95      139.73      2.86 o 
   7  10  -7       22.96       21.41      1.36 o 
   8  10  -7       26.33       25.20      2.71 o 
   9  10  -7        1.80        1.99      1.94 o 
   0  11  -7       22.60       18.07      2.17 o 
   1  11  -7       40.25       40.69      1.66 o 
   2  11  -7        9.92        9.89      1.78 o 
   3  11  -7       48.94       57.96      1.93 o 
   4  11  -7       75.11       83.30      2.04 o 
   5  11  -7      115.93      119.56      1.98 o 
   6  11  -7      162.99      184.54      2.39 o 
   7  11  -7       12.12       13.50      1.96 o 
   1  12  -7       40.35       31.69      1.36 o 
   2  12  -7       58.13       61.23      2.52 o 
   3  12  -7       15.54       14.54      1.41 o 
   4  12  -7       11.77       11.07      1.78 o 
   0   0  -6     4638.83     4857.23     20.70 o 
   2   0  -6     1731.00     1696.13     20.15 o 
   4   0  -6     5856.89     6450.81     16.82 o 
   6   0  -6     2199.11     2332.16     12.34 o 
   8   0  -6      809.24      845.73     29.53 o 
  10   0  -6     1302.04     1088.59     10.83 o 
  12   0  -6       79.33       79.53      3.89 o 
   1   1  -6     2973.33     3044.31     26.07 o 
   2   1  -6      769.48      756.26      8.86 o 
   3   1  -6       21.46       19.11      1.85 o 
   4   1  -6      245.53      301.32     23.02 o 
   5   1  -6     1087.33     1280.31      8.91 o 
   6   1  -6      534.64      534.51      3.68 o 
   7   1  -6       12.77       13.42      2.10 o 
   8   1  -6      283.33      290.29      3.20 o 
   9   1  -6       31.29       31.72      1.72 o 
  10   1  -6      254.94      224.22      7.60 o 
  11   1  -6      195.36      179.82      3.80 o 
  12   1  -6      166.19      148.63      3.44 o 
   0   2  -6     1319.83     1385.17     25.76 o 
   1   2  -6      889.51      923.84     14.95 o 
   2   2  -6       84.41       78.14      2.17 o 
   3   2  -6      566.82      585.16     11.66 o 
   4   2  -6     1100.21     1201.51      7.98 o 
   5   2  -6      257.81      308.28      4.92 o 
   6   2  -6       79.19       71.41      4.55 o 
   7   2  -6        6.58        8.58      1.86 o 
   8   2  -6      728.36      760.66      6.82 o 
   9   2  -6      820.89      787.48     13.39 o 
  10   2  -6     1195.12     1106.07     35.86 o 
  11   2  -6       19.86       22.41      2.23 o 
  12   2  -6       24.96       25.37      3.77 o 
  13   2  -6       20.70       20.58      3.27 o 
  14   2  -6       20.73       24.36      2.71 o 
   1   3  -6      312.32      322.44      6.94 o 
   2   3  -6       94.51      111.32      2.25 o 
   3   3  -6      427.10      455.69      6.14 o 
   4   3  -6      530.53      552.37     15.14 o 
   5   3  -6       52.59       48.63      2.17 o 
   6   3  -6      129.90      150.14      3.95 o 
   7   3  -6      537.12      507.96      8.25 o 
   8   3  -6      348.17      317.39      8.49 o 
   9   3  -6       27.07       23.73      2.33 o 
  10   3  -6      175.78      167.67      5.53 o 
  11   3  -6      491.54      472.50      8.03 o 
  12   3  -6      122.94      122.93      4.74 o 
  13   3  -6       10.21       13.66      3.10 o 
  14   3  -6        3.57        4.45      2.18 o 
   0   4  -6      946.88      921.91     44.38 o 
   1   4  -6      363.36      387.79      4.62 o 
   2   4  -6      465.24      419.14     24.53 o 
   3   4  -6       22.45       32.15      5.97 o 
   4   4  -6      391.14      431.62     23.86 o 
   5   4  -6       38.68       38.36      4.97 o 
   6   4  -6      364.03      351.38     24.26 o 
   7   4  -6      298.89      309.72      6.10 o 
   8   4  -6       72.71       68.68      5.88 o 
   9   4  -6      391.01      369.55      5.72 o 
  10   4  -6       94.66       96.85      4.36 o 
  11   4  -6       23.94       25.10      3.48 o 
  12   4  -6       42.95       39.66      3.56 o 
  13   4  -6       43.52       39.98      2.96 o 
   1   5  -6      117.51      139.41      3.34 o 
   2   5  -6        6.07       14.82      2.42 o 
   3   5  -6      229.50      243.65      4.79 o 
   4   5  -6      738.51      742.84      9.82 o 
   5   5  -6      492.13      493.47     30.83 o 
   6   5  -6       55.24       68.83      5.96 o 
   7   5  -6      244.13      200.29     15.22 o 
   8   5  -6      151.57      145.13      3.67 o 
   9   5  -6      151.01      134.03      3.27 o 
  10   5  -6      179.74      173.21      3.51 o 
  11   5  -6       94.83       99.28      4.17 o 
  12   5  -6      137.45      131.51      4.16 o 
  13   5  -6       51.24       58.06      2.81 o 
   2   6  -6      512.12      478.03      6.33 o 
   3   6  -6       90.06      101.61      3.77 o 
   4   6  -6       34.50       32.39      3.21 o 
   5   6  -6      148.76      151.73      4.75 o 
   6   6  -6      303.24      279.57      7.40 o 
   7   6  -6      426.44      371.48      7.01 o 
   8   6  -6      109.82      107.94      3.45 o 
   9   6  -6       29.41       35.83      2.79 o 
  12   6  -6        6.81        4.46      1.84 o 
   3   7  -6      109.83      107.14      4.14 o 
   4   7  -6      727.98      677.51     18.31 o 
   5   7  -6      870.71      801.57      9.59 o 
   6   7  -6       55.61       58.53      2.27 o 
   7   7  -6       46.48       47.26      3.64 o 
   8   7  -6       12.80       11.04      3.33 o 
  11   7  -6      153.69      153.63      4.53 o 
  12   7  -6       56.77       59.10      2.96 o 
   0   8  -6      357.93      348.22      4.73 o 
   1   8  -6      218.18      215.47      3.80 o 
   2   8  -6        7.09        4.13      1.91 o 
   3   8  -6      158.52      140.40      2.93 o 
   4   8  -6      174.04      166.46      3.81 o 
   5   8  -6       79.89       83.60      3.18 o 
   6   8  -6      132.12      128.28      3.52 o 
   7   8  -6      204.96      209.08      4.59 o 
   8   8  -6       90.19       88.22      5.27 o 
   9   8  -6       94.32       99.80      5.06 o 
  10   8  -6       17.47       18.64      3.59 o 
  11   8  -6       20.27       24.92      2.76 o 
   1   9  -6       70.65       77.18      2.63 o 
   2   9  -6      311.91      304.46      4.68 o 
   3   9  -6       92.54       89.52      2.69 o 
   4   9  -6      149.70      154.25      3.01 o 
   5   9  -6        3.92        6.04      2.52 o 
   6   9  -6       55.23       55.32      2.69 o 
   7   9  -6       87.06       84.82      3.98 o 
   8   9  -6      137.81      149.91      5.33 o 
   9   9  -6       39.82       37.21      3.55 o 
  10   9  -6        3.05        6.18      2.61 o 
   0  10  -6      101.24       93.34      4.75 o 
   1  10  -6      133.51      133.03      2.94 o 
   2  10  -6       61.57       62.33      2.50 o 
   3  10  -6      423.87      436.62      4.14 o 
   4  10  -6       11.19       11.10      1.73 o 
   5  10  -6       11.25        8.65      1.84 o 
   6  10  -6       32.44       36.49      1.82 o 
   7  10  -6      103.08      100.06      1.85 o 
   8  10  -6       10.10       10.82      2.84 o 
   9  10  -6        7.07        6.66      2.22 o 
   1  11  -6       49.28       44.92      1.76 o 
   2  11  -6       48.13       48.70      2.13 o 
   3  11  -6        4.85        3.18      1.47 o 
   4  11  -6      135.88      144.65      2.37 o 
   5  11  -6        8.62       10.93      1.44 o 
   6  11  -6       44.24       46.73      1.68 o 
   7  11  -6       56.67       69.04      2.74 o 
   0  12  -6       22.90       24.90      1.63 o 
   1  12  -6       65.77       60.36      2.46 o 
   2  12  -6       52.31       51.66      1.53 o 
   3  12  -6       45.41       42.13      1.78 o 
   4  12  -6       25.57       27.00      1.62 o 
   2   0  -5     5396.88     5362.21     97.40 o 
   4   0  -5      469.48      470.36      4.92 o 
   6   0  -5     4471.77     4687.02     17.16 o 
   8   0  -5      674.04      679.84     16.19 o 
  10   0  -5       42.60       32.85      3.26 o 
  14   0  -5      103.47      100.27      3.25 o 
   0   1  -5     6417.88     6528.10     34.32 o 
   1   1  -5     2039.53     1991.98     15.85 o 
   2   1  -5      633.71      656.83     11.08 o 
   3   1  -5      458.42      480.59      2.89 o 
   4   1  -5     1238.84     1301.88     40.26 o 
   5   1  -5      911.32     1000.61      7.91 o 
   6   1  -5      560.34      598.11      5.55 o 
   7   1  -5      143.11      133.77      2.28 o 
   8   1  -5       10.03       11.97      1.58 o 
   9   1  -5      128.10      113.69      4.01 o 
  10   1  -5      190.89      168.21      4.97 o 
  11   1  -5      423.54      403.73      4.88 o 
  12   1  -5      349.28      335.71      6.30 o 
  13   1  -5      158.09      161.86      6.05 o 
  14   1  -5       58.14       57.91      3.16 o 
   1   2  -5       60.49       60.76      1.51 o 
   2   2  -5      212.99      215.30      5.97 o 
   3   2  -5     1594.95     1772.13     48.39 o 
   4   2  -5       59.84       77.80      4.58 o 
   5   2  -5      124.19      132.74      4.19 o 
   6   2  -5     1451.57     1626.78     10.32 o 
   7   2  -5      110.05      113.76      3.59 o 
   8   2  -5      190.04      193.90      4.77 o 
   9   2  -5      241.96      238.38      3.86 o 
  10   2  -5       20.03       22.17      2.08 o 
  11   2  -5      346.50      350.95     10.10 o 
  12   2  -5      110.77      113.21      4.92 o 
  13   2  -5      157.07      155.04      4.86 o 
  14   2  -5      103.30      100.42      3.69 o 
   0   3  -5     2247.84     2343.63     25.47 o 
   1   3  -5      804.99      774.46     13.35 o 
   2   3  -5      805.35      834.65      9.93 o 
   3   3  -5      652.35      730.32     29.95 o 
   4   3  -5     2746.34     2976.75     84.02 o 
   5   3  -5      368.56      387.35      5.64 o 
   6   3  -5      206.47      180.21      4.66 o 
   7   3  -5      304.74      290.48      5.31 o 
   8   3  -5       91.04       85.69      3.79 o 
   9   3  -5       17.90       18.98      2.32 o 
  10   3  -5      350.04      332.68      6.75 o 
  11   3  -5      196.14      185.02      5.52 o 
  12   3  -5      285.29      302.82      6.61 o 
  13   3  -5       97.74      100.31      4.18 o 
  14   3  -5       59.85       59.44      3.11 o 
   1   4  -5     1041.86     1039.09      7.06 o 
   2   4  -5      240.70      234.23      4.25 o 
   3   4  -5     1669.53     1684.57     10.24 o 
   4   4  -5       42.62       47.91      2.28 o 
   5   4  -5       36.53       38.50      2.14 o 
   6   4  -5      714.46      750.65     71.34 o 
   7   4  -5      295.12      314.79      5.71 o 
   8   4  -5      191.80      182.63      4.88 o 
   9   4  -5      172.98      169.59      3.92 o 
  10   4  -5       24.28       33.93      2.49 o 
  11   4  -5      495.61      440.78      7.69 o 
  12   4  -5      111.50      100.85      4.32 o 
  13   4  -5       13.55       18.52      2.86 o 
  14   4  -5        6.15        5.22      2.11 o 
   0   5  -5     1415.17     1452.67      8.46 o 
   2   5  -5      804.14      836.49      7.60 o 
   3   5  -5       97.47       98.08      3.62 o 
   4   5  -5      990.80      985.01     49.59 o 
   5   5  -5       25.33       24.57      2.06 o 
   6   5  -5      303.10      272.19      5.10 o 
   7   5  -5      231.58      232.55      5.23 o 
   8   5  -5      444.97      437.11      5.24 o 
   9   5  -5      323.37      287.97      3.62 o 
  10   5  -5       57.03       44.53      4.68 o 
  11   5  -5       41.21       41.29      3.37 o 
  12   5  -5      145.93      149.68      4.31 o 
  13   5  -5       12.34        8.50      2.23 o 
   1   6  -5       51.02       58.61      2.91 o 
   2   6  -5      101.68      113.66      3.81 o 
   3   6  -5      139.75      121.71      4.11 o 
   4   6  -5       79.74       76.66      3.77 o 
   5   6  -5      220.57      205.88      5.34 o 
   6   6  -5      277.93      267.64      6.00 o 
   7   6  -5      146.20      138.71      3.54 o 
   8   6  -5      232.90      229.85     11.00 o 
   9   6  -5      500.34      502.05     11.92 o 
  10   6  -5       11.99       12.60      3.59 o 
  11   6  -5       40.80       39.10      2.88 o 
  12   6  -5       75.83       62.19      2.76 o 
   2   7  -5       76.01       77.93      3.59 o 
   3   7  -5      672.24      610.28      8.03 o 
   4   7  -5      708.30      642.66      8.58 o 
   5   7  -5       50.79       47.16      2.63 o 
   6   7  -5      354.23      330.35      5.91 o 
   7   7  -5       33.96       26.60      2.23 o 
   8   7  -5       59.12       62.11      4.34 o 
   9   7  -5       71.49       61.42      4.33 o 
  12   7  -5      169.42      172.27      4.20 o 
   1   8  -5      367.79      350.97     14.11 o 
   2   8  -5      242.22      233.04     13.70 o 
   3   8  -5      329.21      310.13      6.57 o 
   4   8  -5      140.81      137.23      6.72 o 
   5   8  -5      289.37      288.89      4.45 o 
   6   8  -5        3.07        0.13      2.06 o 
   7   8  -5       28.73       27.87      1.80 o 
   8   8  -5        8.23        8.80      3.23 o 
   9   8  -5        5.85        5.22      3.00 o 
  11   8  -5       87.93       85.36      3.56 o 
   0   9  -5      850.84      785.87     18.56 o 
   1   9  -5        1.55        4.03      1.68 o 
   2   9  -5      105.05       97.59      2.78 o 
   3   9  -5      318.66      311.37      4.99 o 
   4   9  -5      105.81       97.71      2.68 o 
   5   9  -5      126.17      117.91      5.13 o 
   6   9  -5      108.18      107.20      3.04 o 
   7   9  -5       64.91       69.58      2.84 o 
   8   9  -5      162.79      164.13      3.09 o 
   9   9  -5      116.17      121.25      4.68 o 
  10   9  -5       14.87       18.23      2.92 o 
  11   9  -5       10.17        9.67      1.91 o 
   1  10  -5      152.30      144.61      3.00 o 
   2  10  -5       50.63       46.71      2.37 o 
   3  10  -5       38.67       36.06      2.01 o 
   4  10  -5       27.09       26.03      1.87 o 
   5  10  -5        8.76       10.23      1.60 o 
   6  10  -5      110.93      102.20      2.23 o 
   7  10  -5       81.23       87.32      4.09 o 
   8  10  -5        1.28        1.07      1.46 o 
   9  10  -5        2.28        2.48      2.39 o 
   0  11  -5       17.71       20.08      2.85 o 
   1  11  -5       80.77       75.09      3.28 o 
   2  11  -5      127.10      120.38      2.54 o 
   3  11  -5      114.06      116.27      2.12 o 
   4  11  -5       26.73       26.93      1.54 o 
   5  11  -5       47.43       41.42      1.43 o 
   6  11  -5      100.29      119.62      1.82 o 
   7  11  -5       54.22       52.93      2.19 o 
   1  12  -5       12.36       12.54      1.45 o 
   2  12  -5        7.51        6.04      1.39 o 
   3  12  -5       10.99       12.49      1.31 o 
   4  12  -5       97.94      107.06      4.36 o 
   5  12  -5       49.79       55.87      2.19 o 
   2   0  -4    15868.77    15464.38    360.24 o 
   4   0  -4     1254.31     1340.97     12.25 o 
   6   0  -4     1648.85     1814.19     10.55 o 
   8   0  -4      207.67      194.66      6.29 o 
  10   0  -4      443.46      421.00      6.95 o 
  12   0  -4      238.63      235.92      5.45 o 
  14   0  -4       92.16       99.72      3.43 o 
   1   1  -4     9335.35     9476.92    103.15 o 
   2   1  -4     1301.23     1329.57     33.47 o 
   3   1  -4     1179.55     1254.72     34.41 o 
   4   1  -4     2041.27     2316.16     51.69 o 
   5   1  -4     6306.53     7143.71     60.71 o 
   6   1  -4      990.94     1030.87      7.44 o 
   7   1  -4      785.74      965.98     11.66 o 
   8   1  -4       30.93       40.29      1.74 o 
   9   1  -4       29.28       24.57      1.65 o 
  10   1  -4      112.15      110.92      5.27 o 
  11   1  -4     1040.87     1007.31      7.74 o 
  12   1  -4      220.13      193.52      4.03 o 
  13   1  -4      100.67       95.71      3.19 o 
  14   1  -4        0.94        1.75      1.43 o 
   0   2  -4    18850.95    18631.88    102.76 o 
   1   2  -4      649.96      604.67     10.18 o 
   2   2  -4      862.31      848.77     23.22 o 
   3   2  -4      924.06      937.35     20.26 o 
   4   2  -4      815.42      903.74     17.64 o 
   5   2  -4       21.02       21.55      2.10 o 
   6   2  -4      124.16      155.38      2.79 o 
   7   2  -4        7.97        9.50      1.80 o 
   8   2  -4      156.71      153.45      4.37 o 
   9   2  -4      201.43      213.85      7.04 o 
  11   2  -4      163.30      163.68      5.35 o 
  12   2  -4      144.87      117.08      4.94 o 
  13   2  -4       24.23       25.38      3.41 o 
  14   2  -4        5.64        4.28      2.57 o 
  15   2  -4       41.56       35.47      2.23 o 
   1   3  -4     2078.39     2171.14     36.27 o 
   2   3  -4      302.10      354.29      7.24 o 
   3   3  -4     1597.66     1715.02     35.76 o 
   4   3  -4      471.96      513.50     13.04 o 
   5   3  -4     1097.37     1107.25      8.68 o 
   6   3  -4      683.80      672.17      4.96 o 
   7   3  -4      306.65      340.24      5.59 o 
   8   3  -4      602.75      633.18      7.53 o 
   9   3  -4      176.43      148.55      7.12 o 
  10   3  -4      185.75      171.40      3.72 o 
  12   3  -4       97.51      100.43      4.67 o 
  13   3  -4       21.83       23.68      3.44 o 
  14   3  -4      131.77      131.99      3.84 o 
  15   3  -4       54.33       57.01      2.34 o 
   0   4  -4     1593.00     1719.54      8.00 o 
   1   4  -4      609.08      604.38      5.99 o 
   2   4  -4      413.98      437.69     10.89 o 
   3   4  -4      709.62      703.26     12.60 o 
   4   4  -4       64.09       75.09      2.49 o 
   5   4  -4      193.53      207.80     12.50 o 
   6   4  -4      413.55      458.42      9.25 o 
   7   4  -4       39.19       43.60      2.21 o 
   8   4  -4       14.44       16.17      1.94 o 
   9   4  -4      350.12      320.03      3.65 o 
  10   4  -4       69.66       65.16      3.71 o 
  11   4  -4       34.27       36.50      3.57 o 
  12   4  -4       36.67       30.94      3.48 o 
  13   4  -4       49.16       48.06      3.40 o 
  14   4  -4       18.08       16.19      2.29 o 
   2   5  -4       62.35       68.81      3.32 o 
   3   5  -4      691.79      770.04      7.81 o 
   4   5  -4     1058.13     1092.87      8.83 o 
   5   5  -4      703.93      709.43     38.07 o 
   6   5  -4      549.38      478.77      7.04 o 
   7   5  -4      193.06      163.86      4.75 o 
   8   5  -4      287.77      278.44      6.46 o 
   9   5  -4      158.39      177.62      2.98 o 
  10   5  -4       87.90       95.67      3.17 o 
  11   5  -4      150.78      149.24      3.59 o 
  12   5  -4      145.00      131.11      4.32 o 
  13   5  -4       41.01       40.48      2.73 o 
  14   5  -4        6.61        5.13      1.75 o 
   0   6  -4      230.27      233.03      4.18 o 
   1   6  -4       93.09       89.62      3.38 o 
   2   6  -4     1203.86     1112.17      9.51 o 
   3   6  -4      100.68       98.85      4.06 o 
   4   6  -4      600.46      521.12      7.43 o 
   5   6  -4      202.26      187.03      5.10 o 
   6   6  -4      617.46      572.07      8.22 o 
   7   6  -4      291.21      268.72      7.67 o 
   8   6  -4      112.95      108.39      3.42 o 
   9   6  -4       98.30       98.16      4.93 o 
  10   6  -4      242.60      219.97      6.26 o 
  11   6  -4       77.11       62.80      3.23 o 
  12   6  -4       35.93       30.36      2.58 o 
  13   6  -4       63.54       56.59      2.36 o 
   1   7  -4      323.04      329.58      5.66 o 
   2   7  -4      866.76      861.39      9.20 o 
   3   7  -4      129.96      133.42      4.72 o 
   4   7  -4      192.16      178.96      5.16 o 
   5   7  -4      463.12      440.57      7.65 o 
   6   7  -4       14.59       15.44      2.90 o 
   7   7  -4      415.89      372.35     16.78 o 
   8   7  -4     1432.46     1476.70     14.12 o 
   9   7  -4      321.33      317.70      7.19 o 
  10   7  -4        3.90        2.65      3.42 o 
   2   8  -4      186.09      186.72      5.27 o 
   3   8  -4      309.01      290.52      9.13 o 
   4   8  -4       32.12       29.93      3.54 o 
   5   8  -4       32.98       26.65      3.18 o 
   6   8  -4       19.00       18.43      2.83 o 
   7   8  -4      145.06      151.96      5.21 o 
   8   8  -4      158.07      168.99      5.44 o 
   9   8  -4       84.73       75.82      4.15 o 
  12   8  -4       65.57       77.21      2.88 o 
   1   9  -4      143.99      142.25      3.19 o 
   2   9  -4      387.44      348.30      4.85 o 
   3   9  -4       17.93       16.97      2.49 o 
   4   9  -4      131.39      142.05      4.77 o 
   5   9  -4       98.77       95.52      2.99 o 
   6   9  -4       99.32       95.46      2.90 o 
   7   9  -4        2.95        2.46      1.77 o 
   8   9  -4      298.62      302.52      3.25 o 
   9   9  -4       58.80       63.18      2.62 o 
  10   9  -4       40.24       48.13      3.41 o 
  11   9  -4        4.52        3.76      2.10 o 
   0  10  -4      340.06      351.59      7.21 o 
   1  10  -4       97.54       93.29      2.65 o 
   2  10  -4      212.45      196.55      3.82 o 
   3  10  -4       94.37       88.47      2.29 o 
   4  10  -4        8.73        9.51      1.73 o 
   5  10  -4       46.37       46.02      1.87 o 
   6  10  -4        1.74        2.64      1.56 o 
   7  10  -4       44.22       51.08      2.41 o 
   8  10  -4       83.48       78.65      3.39 o 
   9  10  -4       84.49       80.36      3.25 o 
   1  11  -4       29.32       31.46      1.77 o 
   2  11  -4       11.58        8.46      1.59 o 
   3  11  -4       34.63       32.84      1.75 o 
   4  11  -4      123.06      127.26      2.08 o 
   5  11  -4       11.55       12.01      1.32 o 
   6  11  -4      123.31      123.28      2.54 o 
   7  11  -4       22.24       21.85      1.57 o 
   8  11  -4      117.19      138.00      2.89 o 
   0  12  -4       93.86       84.99      2.23 o 
   1  12  -4       23.50       23.98      1.60 o 
   2  12  -4       10.84       11.70      1.51 o 
   3  12  -4       10.29       12.33      1.39 o 
   4  12  -4       12.93       15.14      1.23 o 
   5  12  -4       64.67       64.80      2.45 o 
   2   0  -3     9146.54     8910.64    175.92 o 
   4   0  -3     7710.68     8988.09    102.27 o 
   6   0  -3      212.82      262.89      4.10 o 
   8   0  -3      530.30      577.88      8.03 o 
  10   0  -3      186.29      181.95      5.02 o 
  12   0  -3      462.56      459.82      7.28 o 
  14   0  -3       96.45       96.32      3.27 o 
   0   1  -3      923.29      902.78     29.60 o 
   1   1  -3       49.88       54.75      0.94 o 
   2   1  -3    11455.39    10970.01    278.61 o 
   3   1  -3      309.26      292.48      6.43 o 
   4   1  -3     2188.71     2241.37     31.83 o 
   5   1  -3      901.65     1050.69     13.75 o 
   6   1  -3      949.91     1092.67      6.66 o 
   7   1  -3      525.83      551.32      4.42 o 
   8   1  -3      319.79      328.51      4.98 o 
   9   1  -3      154.56      155.37      3.74 o 
  10   1  -3      377.61      396.32      3.99 o 
  11   1  -3       60.57       55.92      2.49 o 
  12   1  -3      148.96      154.69      9.50 o 
  13   1  -3      229.54      235.20     12.72 o 
  14   1  -3       18.81       20.29      1.71 o 
  15   1  -3      153.30      138.66      3.23 o 
   1   2  -3     9169.80     9117.72     72.25 o 
   2   2  -3     6240.32     6143.19    152.89 o 
   3   2  -3      561.95      642.98     17.43 o 
   4   2  -3     1919.52     2051.96     59.88 o 
   5   2  -3     2004.87     2392.94     15.46 o 
   6   2  -3      470.94      528.55     14.88 o 
   7   2  -3      662.22      782.25     20.78 o 
   8   2  -3      741.10      769.29     31.87 o 
   9   2  -3      519.19      494.65     21.60 o 
  10   2  -3      720.17      666.20     15.32 o 
  11   2  -3       82.49       91.04      4.56 o 
  12   2  -3       52.75       54.47      4.11 o 
  13   2  -3       76.78       73.12      4.24 o 
  14   2  -3        5.07        6.71      2.63 o 
  15   2  -3       34.45       39.17      2.41 o 
   0   3  -3     2641.97     2726.63     15.42 o 
   1   3  -3      324.15      400.95     11.85 o 
   2   3  -3     1289.44     1321.19     15.23 o 
   3   3  -3      760.88      732.08      5.41 o 
   4   3  -3      788.81      857.10      8.47 o 
   5   3  -3        1.53        5.67      2.05 o 
   6   3  -3      434.82      456.17      5.96 o 
   7   3  -3       20.73       17.63      4.19 o 
   8   3  -3       43.92       44.78      3.89 o 
   9   3  -3       30.60       32.48      2.02 o 
  10   3  -3      337.15      312.83      3.75 o 
  11   3  -3       11.39        9.13      2.31 o 
  12   3  -3        8.11        7.53      3.34 o 
  13   3  -3        7.63        6.88      3.27 o 
  14   3  -3       30.13       26.97      2.92 o 
  15   3  -3      133.40      142.18      3.11 o 
   1   4  -3       45.69       59.52      6.11 o 
   2   4  -3      109.83      130.56      3.35 o 
   3   4  -3      495.92      542.16      4.13 o 
   4   4  -3     1059.58     1098.27     18.36 o 
   5   4  -3       61.09       59.35      2.36 o 
   6   4  -3      747.63      796.17     42.95 o 
   7   4  -3      461.68      401.25      6.14 o 
   8   4  -3      261.52      238.91     10.47 o 
   9   4  -3      705.77      653.11     19.50 o 
  10   4  -3      472.86      443.60      7.51 o 
  11   4  -3       66.44       59.29      2.84 o 
  12   4  -3       97.41      106.25      4.55 o 
  13   4  -3      103.28       91.20      3.93 o 
  14   4  -3       49.82       55.64      2.86 o 
   0   5  -3      506.12      507.57      5.54 o 
   2   5  -3      571.03      538.13      6.42 o 
   3   5  -3      717.79      804.65      7.87 o 
   4   5  -3       56.38       63.84      2.40 o 
   5   5  -3      293.95      329.49     19.81 o 
   6   5  -3      167.70      165.60      9.15 o 
   7   5  -3       97.63       93.49      3.93 o 
   8   5  -3       61.66       62.44      2.05 o 
   9   5  -3      153.54      139.07      2.78 o 
  10   5  -3      232.95      207.87      4.76 o 
  11   5  -3      203.74      179.80      3.84 o 
  12   5  -3      213.37      215.09      5.20 o 
  13   5  -3       70.09       71.01      3.17 o 
  14   5  -3       11.20       11.60      1.95 o 
   1   6  -3      298.03      353.26      5.62 o 
   2   6  -3      133.86      113.65      4.05 o 
   3   6  -3       23.14       22.02      3.08 o 
   4   6  -3       57.81       62.31      3.70 o 
   5   6  -3      351.63      335.85      6.47 o 
   6   6  -3      183.07      166.63      5.02 o 
   7   6  -3      422.97      413.99     16.16 o 
   8   6  -3      484.38      446.20      8.11 o 
   9   6  -3      234.40      221.39      6.60 o 
  10   6  -3      209.25      199.61      9.54 o 
  11   6  -3      140.51      131.12      3.27 o 
  12   6  -3       42.60       41.89      2.83 o 
  13   6  -3       30.04       30.40      2.12 o 
   1   7  -3      140.71      153.83      4.41 o 
   3   7  -3      403.40      377.26      6.75 o 
   4   7  -3       44.22       40.81      3.80 o 
   5   7  -3       27.73       31.08      3.78 o 
   6   7  -3      111.19      110.30      4.78 o 
   7   7  -3      606.51      586.11     21.01 o 
   8   7  -3      361.39      353.76      7.54 o 
   9   7  -3      353.72      341.28      7.57 o 
  10   7  -3       37.52       38.38      4.14 o 
  11   7  -3       49.72       49.01      3.99 o 
   2   8  -3       74.12       74.40      3.98 o 
   3   8  -3       91.35       84.62      2.51 o 
   4   8  -3      211.22      225.76      5.30 o 
   5   8  -3      479.89      432.08      5.93 o 
   6   8  -3       88.70       95.99      3.14 o 
   7   8  -3      149.94      135.55      5.24 o 
   8   8  -3      260.58      272.15      6.62 o 
   9   8  -3      156.51      166.45      5.45 o 
  10   8  -3       37.13       37.79      3.56 o 
  12   8  -3      140.95      154.44      3.61 o 
   0   9  -3      749.09      664.06      9.39 o 
   1   9  -3      410.62      396.72      7.43 o 
   2   9  -3       59.34       52.19      3.69 o 
   3   9  -3       39.16       31.95      2.62 o 
   4   9  -3      152.69      150.81      2.92 o 
   5   9  -3       20.74       21.42      1.98 o 
   6   9  -3      660.85      658.77      8.12 o 
   7   9  -3      296.00      295.03     10.05 o 
   8   9  -3       47.68       42.84      2.25 o 
   9   9  -3      151.75      148.34      5.93 o 
  10   9  -3       97.83       96.71      3.81 o 
  11   9  -3       12.44       14.83      2.36 o 
   1  10  -3       21.65       20.50      1.88 o 
   2  10  -3      112.83      109.02      4.01 o 
   3  10  -3       99.17      111.95      2.71 o 
   4  10  -3      152.89      144.60      2.80 o 
   5  10  -3       71.21       67.25      2.22 o 
   6  10  -3       31.13       27.59      2.01 o 
   7  10  -3      146.87      147.80      5.67 o 
   8  10  -3       11.82       10.69      1.30 o 
   9  10  -3       36.69       37.69      2.84 o 
  10  10  -3       24.30       26.54      2.10 o 
   0  11  -3       41.07       47.71      3.02 o 
   1  11  -3        0.17        1.12      2.04 o 
   2  11  -3       42.97       44.74      2.29 o 
   3  11  -3       62.01       64.91      1.91 o 
   4  11  -3       14.47       17.42      1.54 o 
   5  11  -3       55.34       55.95      1.59 o 
   6  11  -3        8.83        7.48      1.41 o 
   7  11  -3       19.01       17.23      1.56 o 
   8  11  -3       36.98       43.47      2.20 o 
   1  12  -3        3.59        2.91      1.52 o 
   2  12  -3        4.30        4.34      1.50 o 
   3  12  -3       13.76       13.31      1.43 o 
   4  12  -3       52.28       51.23      1.75 o 
   5  12  -3       52.40       48.04      1.87 o 
   0  13  -3       99.45      105.81      2.47 o 
   0   0  -2     9282.58     8927.68     62.12 o 
   2   0  -2     3445.67     3451.40      7.64 o 
   4   0  -2     1391.64     1607.54     62.20 o 
   6   0  -2     4114.44     4657.76     13.90 o 
   8   0  -2      115.68      129.76      5.57 o 
  10   0  -2     1346.77     1353.04     11.85 o 
  12   0  -2      320.93      304.51      6.25 o 
   1   1  -2     7316.52     7081.31     45.58 o 
   2   1  -2      905.92      984.79     14.58 o 
   3   1  -2     1604.88     1768.05     15.93 o 
   4   1  -2     1011.12     1113.07     16.72 o 
   5   1  -2      235.22      239.27      2.90 o 
   6   1  -2      350.75      470.22      5.78 o 
   7   1  -2      301.48      346.69      5.62 o 
   8   1  -2      173.27      171.86      2.85 o 
   9   1  -2      390.06      387.35      4.52 o 
  10   1  -2       28.64       29.36      2.33 o 
  11   1  -2      662.23      671.46      7.59 o 
  12   1  -2       38.50       36.10      2.34 o 
  13   1  -2      106.03       91.15      5.86 o 
  14   1  -2      138.16      133.93      3.33 o 
  15   1  -2       15.83       16.60      2.04 o 
   0   2  -2    13558.82    13988.37     86.25 o 
   1   2  -2     6315.31     6347.39     31.03 o 
   2   2  -2      203.82      212.52      4.36 o 
   3   2  -2      798.85      824.19     18.66 o 
   4   2  -2      100.50       96.87      2.73 o 
   5   2  -2      349.38      408.11      3.67 o 
   6   2  -2       76.07       67.36      1.95 o 
   7   2  -2      139.85      177.29      7.76 o 
   8   2  -2       75.79       62.23      5.39 o 
   9   2  -2      226.52      222.64     12.65 o 
  10   2  -2      211.87      203.53      5.44 o 
  11   2  -2      289.24      289.88      6.64 o 
  12   2  -2      427.58      375.03      7.13 o 
  13   2  -2       98.65       94.08      4.29 o 
  14   2  -2      126.24      122.90      4.02 o 
  15   2  -2       54.93       51.03      2.48 o 
   1   3  -2      202.02      230.66     10.25 o 
   2   3  -2     3160.69     3099.58     71.13 o 
   3   3  -2      106.86      111.92      2.08 o 
   4   3  -2      224.39      230.48      4.95 o 
   5   3  -2     1425.03     1463.16     27.51 o 
   6   3  -2      460.03      530.89      5.90 o 
   7   3  -2      542.63      570.61     19.90 o 
   8   3  -2      705.25      711.33     27.13 o 
   9   3  -2      462.19      493.85      7.02 o 
  10   3  -2      184.97      167.48      3.95 o 
  11   3  -2      156.58      145.60      2.99 o 
  12   3  -2      147.08      140.82      5.10 o 
  13   3  -2        5.02        9.95      3.31 o 
  14   3  -2      138.36      135.28      4.01 o 
  15   3  -2        2.48        3.32      1.91 o 
   1   4  -2     2275.25     2295.28     21.91 o 
   2   4  -2      525.60      553.56      5.05 o 
   3   4  -2     1627.83     1664.21     42.02 o 
   4   4  -2      868.64      978.35     25.57 o 
   5   4  -2      155.93      165.51      3.89 o 
   6   4  -2      400.34      440.55     11.23 o 
   7   4  -2       88.03       83.38      6.26 o 
   8   4  -2      120.76      116.19      3.94 o 
   9   4  -2      418.74      387.97      9.86 o 
  10   4  -2       10.37       10.28      1.84 o 
  11   4  -2      107.31      107.39      3.41 o 
  12   4  -2       46.48       49.95      4.04 o 
  13   4  -2       82.75       74.25      4.04 o 
  14   4  -2      170.81      186.43      4.23 o 
  15   4  -2       44.37       41.82      1.96 o 
   1   5  -2      502.97      575.07     10.88 o 
   2   5  -2     1468.48     1597.76     47.34 o 
   3   5  -2     2458.09     2650.79     65.17 o 
   4   5  -2      489.01      488.24     10.92 o 
   5   5  -2       66.08       65.42      2.33 o 
   6   5  -2       49.61       57.76      5.42 o 
   7   5  -2      372.71      343.99     27.87 o 
   8   5  -2      137.32      123.72     13.37 o 
   9   5  -2      159.91      150.70      5.69 o 
  10   5  -2        4.57        5.12      1.84 o 
  11   5  -2       15.85       15.11      1.99 o 
  12   5  -2       56.00       50.29      2.54 o 
  13   5  -2       48.39       48.08      3.17 o 
  14   5  -2      143.53      142.18      3.26 o 
   2   6  -2      894.16      934.00      8.40 o 
   3   6  -2     2547.96     2596.30     15.10 o 
   4   6  -2       46.47       50.87      3.66 o 
   5   6  -2       80.97       85.70      4.11 o 
   6   6  -2       20.41       18.66      3.25 o 
   7   6  -2      251.24      254.56     27.48 o 
   8   6  -2       22.81       20.61      2.22 o 
   9   6  -2      238.60      248.65      7.50 o 
  10   6  -2      163.73      166.38      2.96 o 
  11   6  -2      203.08      198.40      3.79 o 
  12   6  -2       73.14       69.24      3.28 o 
  13   6  -2       78.09       71.07      2.69 o 
   1   7  -2       54.10       58.87      3.51 o 
   2   7  -2      170.24      155.01      4.88 o 
   3   7  -2      131.26      118.38      4.66 o 
   4   7  -2       95.17       85.99      4.29 o 
   5   7  -2      382.77      350.83      7.11 o 
   6   7  -2      128.09      108.31      5.57 o 
   7   7  -2      281.86      268.09     13.96 o 
   8   7  -2       82.98       80.29      4.85 o 
   9   7  -2      467.24      496.07      8.72 o 
  10   7  -2       37.77       32.52      2.41 o 
  11   7  -2       22.51       25.55      3.83 o 
   1   8  -2      178.54      164.99      5.04 o 
   2   8  -2      446.66      390.88      7.16 o 
   3   8  -2      277.55      256.51      6.26 o 
   4   8  -2      111.74      103.24      3.15 o 
   5   8  -2       79.90       79.72      2.99 o 
   6   8  -2     1130.74     1066.80      7.65 o 
   7   8  -2       83.75       89.40      3.07 o 
   8   8  -2      229.51      239.36      4.15 o 
   9   8  -2        6.06        7.01      3.57 o 
  10   8  -2       30.04       29.75      3.66 o 
  11   8  -2       12.63       13.21      2.96 o 
   1   9  -2       21.55       13.13      3.65 o 
   2   9  -2      350.63      334.61     10.04 o 
   3   9  -2       82.37       89.44      2.52 o 
   4   9  -2      139.04      125.63      3.16 o 
   5   9  -2      273.81      284.12      8.24 o 
   6   9  -2       83.36       85.13      3.85 o 
   7   9  -2       90.65       88.32      6.25 o 
   8   9  -2      165.37      179.96      5.32 o 
   9   9  -2        3.79        3.71      2.81 o 
  10   9  -2       32.45       34.00      2.90 o 
  11   9  -2       31.57       36.48      2.61 o 
   0  10  -2        8.86        9.46      3.09 o 
   1  10  -2        3.33        2.51      1.70 o 
   2  10  -2       13.17       11.24      2.57 o 
   3  10  -2      205.38      190.07      7.71 o 
   4  10  -2       33.03       33.65      2.10 o 
   5  10  -2        5.45        5.35      1.72 o 
   6  10  -2       51.75       55.99      4.14 o 
   7  10  -2      112.30      119.62      3.30 o 
   8  10  -2        6.17        5.90      1.36 o 
   9  10  -2       44.75       45.60      1.91 o 
  10  10  -2       10.22       10.13      1.93 o 
   1  11  -2      116.27      110.98      2.75 o 
   2  11  -2       93.87       97.63      2.63 o 
   3  11  -2       21.16       21.30      2.08 o 
   4  11  -2       58.94       59.93      2.66 o 
   5  11  -2      195.53      188.95      3.20 o 
   6  11  -2      311.96      317.79      3.28 o 
   7  11  -2       13.91       16.24      1.59 o 
   8  11  -2       66.33       74.23      2.39 o 
   0  12  -2       38.29       35.90      1.98 o 
   1  12  -2       78.98       79.60      2.96 o 
   2  12  -2       14.00       13.23      1.58 o 
   3  12  -2       29.50       30.98      1.57 o 
   4  12  -2      124.96      119.21      2.16 o 
   5  12  -2      129.06      120.11      3.58 o 
   1  13  -2        8.15        9.76      1.79 o 
   4   0  -1     4971.94     4803.22     13.19 o 
   6   0  -1     1569.35     1794.52     15.98 o 
   8   0  -1       13.33       15.08      2.70 o 
  10   0  -1      831.43      796.69      9.23 o 
  14   0  -1       71.94       71.16      3.01 o 
   1   1  -1     9889.38     9276.48     43.15 o 
   2   1  -1     1851.81     1879.61     17.58 o 
   3   1  -1     3801.95     4111.23     52.15 o 
   4   1  -1     1165.59     1282.49     23.05 o 
   5   1  -1     1012.80     1052.87     11.60 o 
   6   1  -1      342.74      348.83      2.35 o 
   7   1  -1      569.60      634.58     11.10 o 
   8   1  -1      396.54      411.60      7.19 o 
   9   1  -1       29.85       26.79      2.95 o 
  10   1  -1      335.28      327.48      4.43 o 
  11   1  -1      630.61      611.60     19.92 o 
  12   1  -1      120.79      125.72      3.08 o 
  13   1  -1      332.04      308.90      4.04 o 
  14   1  -1      111.91      107.91      3.70 o 
  15   1  -1       93.06       94.02      2.83 o 
   1   2  -1    17131.50    16745.09    113.96 o 
   2   2  -1     3826.62     3857.59     21.39 o 
   3   2  -1     1778.41     1779.78     39.87 o 
   4   2  -1      916.30      886.28     23.63 o 
   5   2  -1     1613.75     1859.53     14.52 o 
   6   2  -1      203.30      191.48      4.72 o 
   7   2  -1     1905.42     2101.75     64.26 o 
   8   2  -1     1361.89     1449.97     69.33 o 
   9   2  -1      506.70      536.66      7.07 o 
  10   2  -1        6.17        7.70      1.44 o 
  11   2  -1      451.97      421.14      6.03 o 
  12   2  -1      162.35      149.53      5.39 o 
  13   2  -1       48.51       46.41      3.83 o 
  14   2  -1       68.75       64.08      3.39 o 
  15   2  -1       36.65       38.18      2.41 o 
   0   3  -1     4704.35     4949.77     73.99 o 
   1   3  -1    20420.92    20412.98    181.69 o 
   2   3  -1     5827.15     6192.98     85.71 o 
   3   3  -1      423.60      454.09      8.24 o 
   4   3  -1      745.14      756.96     15.83 o 
   5   3  -1     1377.46     1468.17     18.95 o 
   6   3  -1      711.20      759.68      8.48 o 
   7   3  -1       24.55       27.46      2.95 o 
   8   3  -1       43.42       54.67      5.01 o 
   9   3  -1      276.04      275.53      5.38 o 
  10   3  -1      111.35      120.86      3.24 o 
  11   3  -1      597.64      561.52      4.82 o 
  12   3  -1       32.35       34.22      4.00 o 
  13   3  -1       56.64       60.79      4.05 o 
  14   3  -1        7.95        8.98      2.71 o 
  15   3  -1       28.52       31.34      2.29 o 
   1   4  -1     2691.15     2959.32     46.33 o 
   2   4  -1     3153.54     3426.54     30.44 o 
   3   4  -1       84.15       82.85      3.26 o 
   4   4  -1      254.51      276.83      2.90 o 
   5   4  -1      377.66      429.87     10.62 o 
   6   4  -1      439.20      473.49      8.71 o 
   7   4  -1      428.92      429.02     27.55 o 
   8   4  -1      368.91      351.81      5.87 o 
   9   4  -1      473.63      425.04     11.69 o 
  10   4  -1      133.39      125.32      2.77 o 
  11   4  -1      119.24      118.53      2.76 o 
  12   4  -1       15.53       15.08      2.30 o 
  13   4  -1       59.74       58.50      3.85 o 
  14   4  -1       12.57       13.43      2.64 o 
  15   4  -1       31.86       31.55      1.91 o 
   1   5  -1      515.32      580.19      7.84 o 
   2   5  -1     1561.76     1669.44     11.53 o 
   3   5  -1      271.63      338.54     18.21 o 
   4   5  -1     2706.28     2804.53     34.95 o 
   5   5  -1       39.83       39.45      4.33 o 
   6   5  -1      377.78      372.37     26.79 o 
   7   5  -1       68.18       69.16      5.08 o 
   8   5  -1       17.25       17.09      3.15 o 
   9   5  -1       65.58       57.58      2.24 o 
  10   5  -1       97.10       88.50      2.80 o 
  11   5  -1      289.08      271.44      7.98 o 
  12   5  -1       10.63       10.93      2.26 o 
  13   5  -1      106.65       97.27      3.68 o 
  14   5  -1       79.75       76.18      2.75 o 
   1   6  -1     2400.57     2658.05     18.06 o 
   3   6  -1      482.42      458.27     19.56 o 
   4   6  -1      502.51      457.83      7.10 o 
   5   6  -1      247.59      222.21      5.39 o 
   6   6  -1        1.47        2.69      3.08 o 
   7   6  -1      197.44      161.98      5.03 o 
   8   6  -1       83.49       81.98      2.89 o 
   9   6  -1      227.87      210.63      7.13 o 
  10   6  -1      130.61      129.08      2.76 o 
  11   6  -1      104.65      103.95      2.51 o 
  12   6  -1        3.42        2.24      1.91 o 
  13   6  -1       53.97       43.03      2.45 o 
   0   7  -1       23.17       21.99      5.62 o 
   1   7  -1      287.45      285.26      9.79 o 
   2   7  -1      462.49      461.30     11.22 o 
   3   7  -1      977.19      960.94     43.63 o 
   4   7  -1      934.91      847.05     10.07 o 
   5   7  -1       68.87       62.57      4.22 o 
   6   7  -1      335.27      309.12      6.01 o 
   7   7  -1      160.89      142.18      3.37 o 
   8   7  -1      325.59      330.57      7.52 o 
   9   7  -1       38.66       40.53      2.60 o 
  10   7  -1      268.27      266.38      7.73 o 
  11   7  -1      159.51      158.72      5.27 o 
  12   7  -1       73.73       81.26      3.69 o 
   1   8  -1       82.21       73.95      4.28 o 
   2   8  -1       53.01       54.67      4.10 o 
   3   8  -1      270.44      252.09      6.42 o 
   4   8  -1      908.34      864.79     18.64 o 
   5   8  -1      684.29      659.46     10.37 o 
   6   8  -1       38.13       39.17      2.68 o 
   7   8  -1      250.77      251.08      5.87 o 
   8   8  -1      125.12      120.33      3.22 o 
   9   8  -1      160.79      160.84      5.75 o 
  10   8  -1       85.41       88.26      4.53 o 
  11   8  -1       91.04      100.24      4.03 o 
   0   9  -1      289.77      281.80      5.98 o 
   1   9  -1        7.88        7.42      3.54 o 
   2   9  -1      212.16      204.11      3.98 o 
   3   9  -1        7.47       13.55      1.88 o 
   4   9  -1     1488.52     1467.64     13.20 o 
   5   9  -1       19.41       18.99      3.70 o 
   6   9  -1      136.18      137.04      3.86 o 
   7   9  -1      259.01      277.07      4.25 o 
   8   9  -1       11.14       12.01      2.40 o 
   9   9  -1       12.49       16.30      3.30 o 
  10   9  -1       16.77       18.24      2.72 o 
  11   9  -1        8.80       12.86      2.42 o 
   1  10  -1        5.80        4.43      2.47 o 
   2  10  -1      276.71      291.57      5.41 o 
   3  10  -1       46.14       44.57      2.80 o 
   4  10  -1      512.86      512.06      7.86 o 
   5  10  -1      119.43      127.18      3.77 o 
   6  10  -1        3.99        5.83      2.28 o 
   7  10  -1      159.93      158.70      4.85 o 
   8  10  -1       34.48       36.02      1.62 o 
   9  10  -1       22.09       21.58      1.68 o 
  10  10  -1       20.02       18.73      1.99 o 
   0  11  -1       83.87       82.53      3.02 o 
   1  11  -1       67.18       70.10      2.49 o 
   2  11  -1        7.60        8.50      2.10 o 
   3  11  -1        9.98       11.52      2.02 o 
   4  11  -1       73.54       71.37      4.47 o 
   5  11  -1       25.37       24.30      3.42 o 
   6  11  -1      159.00      164.26     17.35 o 
   7  11  -1        9.63       12.47      2.22 o 
   1  12  -1       11.44       14.31      1.66 o 
   2  12  -1       76.84       92.85      5.55 o 
   3  12  -1        6.48        5.49      1.44 o 
   4  12  -1      390.64      386.51      5.63 o 
   5  12  -1       77.16       86.34      2.12 o 
   0  13  -1       26.70       33.07      2.01 o 
   1  13  -1       10.77        9.76      1.85 o 
   2  13  -1        4.21        4.72      1.78 o 
   2   0   0      328.49      298.82     19.30 o 
   4   0   0      847.26     1009.01     12.12 o 
   6   0   0     3155.93     3846.55     11.13 o 
   8   0   0      373.14      477.79      6.37 o 
  10   0   0     2995.19     3036.37     17.11 o 
  12   0   0        3.87        6.03      2.75 o 
  14   0   0        0.56        3.03      2.06 o 
   1   1   0      440.02      424.23      3.00 o 
   2   1   0       57.39       56.21      2.03 o 
   3   1   0      414.76      474.17     10.42 o 
   4   1   0      378.89      447.95      6.86 o 
   5   1   0      857.05      840.68     14.21 o 
   6   1   0      438.22      472.72      3.26 o 
   7   1   0      519.95      587.82      5.45 o 
   8   1   0        0.04       13.11      2.71 o 
   9   1   0        3.74        3.62      2.57 o 
  10   1   0        1.88        4.11      2.04 o 
  11   1   0        7.74        7.85      1.73 o 
  12   1   0      319.50      287.86     12.09 o 
  13   1   0        8.68        9.85      1.80 o 
  14   1   0        6.18        5.97      2.56 o 
  15   1   0       34.94       37.94      2.25 o 
   0   2   0     8172.40     8527.56     15.33 o 
   1   2   0     1780.42     1747.97     23.84 o 
   2   2   0       19.44       25.02      2.08 o 
   3   2   0      705.24      672.14      5.87 o 
   4   2   0      728.42      763.84     17.89 o 
   5   2   0     1250.64     1398.21     14.34 o 
   6   2   0     1599.85     1890.62     13.88 o 
   7   2   0      729.68      803.16     17.02 o 
   8   2   0       95.52       87.01      2.17 o 
   9   2   0       13.90       15.71      2.50 o 
  10   2   0      116.74      114.03      2.49 o 
  11   2   0        7.64        6.51      2.36 o 
  12   2   0      685.29      658.66      9.20 o 
  13   2   0        0.27        1.32      3.15 o 
  14   2   0      103.01      102.22      3.77 o 
  15   2   0        4.65        6.25      1.96 o 
   1   3   0     1856.59     1934.53     25.16 o 
   2   3   0     2539.67     2605.10      5.10 o 
   3   3   0      955.00     1002.78      6.35 o 
   4   3   0     1341.30     1384.56     14.96 o 
   5   3   0     3356.84     3576.72     32.23 o 
   6   3   0      398.76      374.47      3.89 o 
   7   3   0      282.96      280.02      4.55 o 
   8   3   0      255.06      262.50      5.44 o 
   9   3   0        3.40       13.96      2.56 o 
  10   3   0        2.39        4.30      1.58 o 
  11   3   0        0.06        1.03      1.77 o 
  12   3   0        1.15        3.52      1.71 o 
  13   3   0        0.13        1.45      3.23 o 
  14   3   0       28.33       32.82      2.98 o 
  15   3   0       13.11       22.57      2.11 o 
   0   4   0    18141.52    18987.17    173.48 o 
   1   4   0      152.14      152.92      2.21 o 
   2   4   0      643.52      703.56     27.43 o 
   3   4   0     5319.59     5902.23     62.81 o 
   4   4   0     1279.17     1390.65      6.06 o 
   5   4   0        1.51        3.60      1.38 o 
   6   4   0        1.81        8.07      1.61 o 
   7   4   0      459.19      502.37      5.24 o 
   8   4   0      139.24      151.42     16.16 o 
   9   4   0        4.47        2.48      2.20 o 
  10   4   0      616.69      569.09      7.55 o 
  11   4   0      537.84      464.10      5.38 o 
  12   4   0       86.43       79.88      3.67 o 
  13   4   0      100.89      116.28      4.43 o 
  14   4   0      379.00      397.66      5.77 o 
  15   4   0       69.40       65.83      2.21 o 
   1   5   0     3152.83     3494.11     93.64 o 
   2   5   0     7580.26     8366.84    120.68 o 
   3   5   0      155.38      172.69      4.27 o 
   4   5   0       29.06       35.34      2.36 o 
   5   5   0       23.15       23.02      2.72 o 
   6   5   0      126.03      137.96      4.60 o 
   7   5   0       40.65       36.64      4.22 o 
   8   5   0     1015.87      860.88      9.22 o 
   9   5   0      277.42      306.86      4.50 o 
  10   5   0        4.11        6.18      1.91 o 
  11   5   0      185.16      167.74      4.17 o 
  12   5   0        2.90        3.83      1.74 o 
  13   5   0        0.46       -0.77      2.56 o 
  14   5   0        3.10        9.93      2.01 o 
   0   6   0      832.01     1017.72     14.47 o 
   1   6   0        3.12       41.44     27.42 o 
   2   6   0      829.19      936.59     10.08 o 
   3   6   0     2095.66     1924.54     28.66 o 
   4   6   0       84.63       93.29      2.87 o 
   5   6   0        6.88       10.18      3.15 o 
   6   6   0      356.79      340.05      6.54 o 
   7   6   0       21.29       24.15      3.32 o 
   8   6   0       96.49       94.84      3.96 o 
   9   6   0        4.66        9.90      1.84 o 
  10   6   0       21.59       18.81      1.97 o 
  11   6   0        4.95        5.65      1.80 o 
  12   6   0      337.18      332.49     10.70 o 
  13   6   0       31.54       34.43      2.48 o 
   1   7   0       46.64       37.23      5.04 o 
   2   7   0      272.94      325.08     14.11 o 
   3   7   0      509.74      497.38     38.17 o 
   4   7   0        2.10       17.08      3.32 o 
   5   7   0       58.21       57.35      3.96 o 
   6   7   0      616.15      546.83      5.45 o 
   7   7   0       15.05       14.84      3.27 o 
   8   7   0      147.52      161.76      2.87 o 
   9   7   0       40.15       33.13      2.59 o 
  10   7   0      156.17      172.19      3.58 o 
  11   7   0       54.97       59.30      2.56 o 
  12   7   0       30.28       35.76      3.05 o 
   0   8   0      592.80      689.23     14.38 o 
   1   8   0        1.97        1.50      5.53 o 
   2   8   0      119.52      111.17      4.09 o 
   3   8   0     3924.67     3640.37    191.26 o 
   4   8   0      736.66      642.16      6.47 o 
   5   8   0      527.54      470.73      5.36 o 
   6   8   0      187.53      188.19      6.94 o 
   7   8   0     1080.53     1029.07     11.25 o 
   8   8   0      132.13      140.73      3.37 o 
   9   8   0       21.98       18.72      4.16 o 
  10   8   0       69.40       83.30      2.55 o 
  11   8   0        0.89        0.76      2.74 o 
   1   9   0      296.92      307.08      6.30 o 
   2   9   0       16.30       16.47      2.51 o 
   3   9   0      342.58      316.67     12.34 o 
   4   9   0       11.98       11.58      3.73 o 
   5   9   0      480.22      453.54      5.39 o 
   6   9   0      288.77      310.93      8.11 o 
   7   9   0       26.16       27.48      2.51 o 
   8   9   0        2.41        3.99      2.10 o 
   9   9   0        1.70        4.47      3.20 o 
  10   9   0       62.16       56.38      3.43 o 
  11   9   0      179.74      200.17      3.92 o 
   0  10   0        9.36       14.51      3.26 o 
   1  10   0        9.49        8.21      3.41 o 
   2  10   0      524.43      525.68      5.62 o 
   3  10   0      216.51      235.17      4.01 o 
   4  10   0      133.97      144.22      5.32 o 
   5  10   0       91.20       81.53      4.62 o 
   6  10   0      137.56      121.31      3.05 o 
   7  10   0      235.59      240.91      3.91 o 
   8  10   0       13.18       10.69      2.12 o 
   9  10   0      111.73      111.97      2.35 o 
  10  10   0       15.64       17.13      1.33 o 
   1  11   0        9.82        6.84      2.06 o 
   2  11   0       50.66       49.26      2.71 o 
   3  11   0        2.91        2.27      2.07 o 
   4  11   0      248.03      283.81      5.81 o 
   5  11   0      506.43      553.39      6.99 o 
   6  11   0       99.19      114.31      3.82 o 
   7  11   0       88.52       71.37      3.03 o 
   0  12   0       26.66       19.71      3.03 o 
   1  12   0      147.21      142.04      2.29 o 
   2  12   0      197.29      236.12      2.66 o 
   3  12   0      120.39      122.03      6.17 o 
   4  12   0        0.01        3.96      1.90 o 
   5  12   0      241.97      230.24      4.10 o 
   1  13   0       65.60       67.63      2.39 o 
   2  13   0       31.44       37.49      2.07 o 
   4   0   1     4989.13     4815.85     19.87 o 
   6   0   1     1569.23     1839.47      7.33 o 
   8   0   1       12.71       16.74      2.61 o 
  10   0   1      827.16      781.52      8.89 o 
  12   0   1      242.07      234.76      5.11 o 
  14   0   1       71.09       72.87      3.03 o 
   0   1   1     4489.87     4438.77     20.05 o 
   1   1   1     9888.03     9244.07     64.68 o 
   2   1   1     1849.77     1958.14     10.00 o 
   3   1   1     3780.11     4165.25     58.58 o 
   4   1   1     1167.65     1296.05     20.68 o 
   5   1   1     1007.91     1047.94     20.36 o 
   6   1   1      343.31      341.62      4.38 o 
   7   1   1      569.34      624.40      9.09 o 
   8   1   1      396.93      442.70      5.16 o 
   9   1   1       31.01       31.15      2.91 o 
  10   1   1      334.78      326.04      4.26 o 
  11   1   1      629.89      580.29     11.11 o 
  12   1   1      120.61      121.01      4.69 o 
  13   1   1      331.02      321.04      6.11 o 
  14   1   1      111.90      109.41      3.72 o 
  15   1   1       94.46       95.68      2.74 o 
   1   2   1    17143.60    16813.79    119.84 o 
   2   2   1     3824.94     3849.68     42.19 o 
   3   2   1     1779.65     1804.19     30.19 o 
   4   2   1      915.77      898.78     11.86 o 
   5   2   1     1616.53     1857.00     13.93 o 
   6   2   1      204.82      195.07      4.51 o 
   7   2   1     1910.21     2122.85     75.87 o 
   8   2   1     1359.88     1434.52     63.19 o 
   9   2   1      508.02      558.71      6.92 o 
  10   2   1        6.54        8.57      2.17 o 
  11   2   1      453.42      411.69      5.19 o 
  12   2   1      161.13      148.93      3.63 o 
  13   2   1       48.11       47.30      3.69 o 
  14   2   1       68.16       69.10      4.06 o 
  15   2   1       36.86       40.61      2.43 o 
   0   3   1     4722.94     4907.36     53.61 o 
   1   3   1    20437.53    20445.29    147.65 o 
   2   3   1     5834.33     5991.72     64.53 o 
   3   3   1      423.39      477.10     12.38 o 
   4   3   1      742.09      767.56      7.20 o 
   5   3   1     1377.36     1476.72      5.91 o 
   6   3   1      707.37      735.37     20.49 o 
   7   3   1       25.05       30.99      2.76 o 
   8   3   1       43.98       52.16      3.38 o 
   9   3   1      276.15      312.27      9.35 o 
  10   3   1      110.39      111.41      2.52 o 
  11   3   1      597.02      558.05      9.86 o 
  12   3   1       31.68       31.15      2.69 o 
  13   3   1       56.62       60.87      4.02 o 
  14   3   1        7.99        9.73      1.67 o 
  15   3   1       28.96       27.77      2.27 o 
   1   4   1     2700.99     2917.62     21.11 o 
   2   4   1     3156.27     3394.87     59.59 o 
   3   4   1       84.62       81.91      2.86 o 
   4   4   1      253.85      274.52      3.64 o 
   5   4   1      378.10      420.23     13.73 o 
   6   4   1      437.52      486.99     20.85 o 
   7   4   1      428.16      436.64     28.73 o 
   8   4   1      369.38      331.90      5.48 o 
   9   4   1      473.88      413.09      6.82 o 
  10   4   1      132.73      121.26      3.66 o 
  11   4   1      119.33      121.16      2.77 o 
  12   4   1       15.64       14.24      1.91 o 
  13   4   1       58.63       52.89      3.89 o 
  14   4   1       12.42       10.51      2.55 o 
  15   4   1       31.54       30.70      1.95 o 
   0   5   1     1191.53     1491.26     11.33 o 
   1   5   1      515.77      557.95     13.70 o 
   2   5   1     1560.76     1631.39     16.27 o 
   3   5   1      271.11      319.95      5.63 o 
   4   5   1     2716.49     2909.87     29.82 o 
   5   5   1       40.36       42.10      1.96 o 
   6   5   1      380.89      390.19     22.90 o 
   7   5   1       68.21       64.47      8.50 o 
   8   5   1       16.82       11.46      2.46 o 
   9   5   1       65.54       60.52      2.68 o 
  10   5   1       96.46       85.58      2.52 o 
  11   5   1      288.95      265.77      3.59 o 
  12   5   1       11.03       12.85      1.83 o 
  13   5   1      106.87       99.69      3.82 o 
  14   5   1       79.93       80.95      2.90 o 
   2   6   1      640.78      694.50      8.77 o 
   3   6   1      481.27      479.14      6.30 o 
   4   6   1      501.88      470.17     11.26 o 
   5   6   1      247.34      229.22      5.55 o 
   6   6   1        1.55        3.70      2.25 o 
   7   6   1      199.83      163.53      5.04 o 
   8   6   1       82.80       86.08      3.88 o 
   9   6   1      229.09      214.84      3.31 o 
  10   6   1      130.57      126.05      3.81 o 
  11   6   1      105.01      102.53      3.05 o 
  12   6   1        3.43        2.60      1.62 o 
  13   6   1       53.70       48.76      2.67 o 
   0   7   1       23.56       16.52      5.68 o 
   1   7   1      287.31      306.27      7.03 o 
   2   7   1      464.11      464.70      8.08 o 
   3   7   1      979.23      993.81     21.85 o 
   4   7   1      934.56      858.88     10.24 o 
   5   7   1       69.52       75.06      4.13 o 
   6   7   1      333.29      297.70      6.57 o 
   7   7   1      161.31      146.39      5.92 o 
   8   7   1      324.08      315.11      4.34 o 
   9   7   1       38.60       40.77      2.72 o 
  10   7   1      267.26      268.42     10.57 o 
  11   7   1      159.21      172.25      4.88 o 
  12   7   1       74.60       85.32      3.55 o 
   1   8   1       81.61       85.77      5.22 o 
   2   8   1       52.23       52.81      6.76 o 
   3   8   1      271.27      252.55      6.60 o 
   4   8   1      905.46      850.29     10.33 o 
   5   8   1      686.63      640.14      8.01 o 
   6   8   1       38.09       36.83      3.22 o 
   7   8   1      249.82      247.58      4.22 o 
   8   8   1      123.70      126.65      3.29 o 
   9   8   1      161.28      157.53      3.38 o 
  10   8   1       85.85       89.18      2.72 o 
  11   8   1       91.15      101.46      3.06 o 
  12   8   1       95.05      110.68      3.31 o 
   0   9   1      288.52      275.36      5.67 o 
   1   9   1        7.66        9.87      3.46 o 
   2   9   1      213.51      203.23      5.49 o 
   3   9   1        8.02       10.97      2.30 o 
   4   9   1     1487.78     1478.60     12.30 o 
   5   9   1       19.80       20.43      2.61 o 
   6   9   1      136.64      132.79      6.30 o 
   7   9   1      257.84      271.21      4.22 o 
   8   9   1       10.95       12.27      2.23 o 
   9   9   1       12.73       16.54      3.33 o 
  10   9   1       16.76       17.97      2.93 o 
  11   9   1        8.59       10.91      2.21 o 
   1  10   1        5.72        7.27      3.36 o 
   2  10   1      278.11      280.75      4.42 o 
   3  10   1       46.49       48.85      2.77 o 
   4  10   1      514.89      498.37      7.85 o 
   5  10   1      120.03      126.03      3.35 o 
   6  10   1        4.02        4.46      2.17 o 
   7  10   1      158.85      165.56      3.99 o 
   8  10   1       33.84       36.19      2.03 o 
   9  10   1       22.37       21.90      1.69 o 
  10  10   1       20.24       18.35      1.93 o 
   0  11   1       84.17       89.47      3.73 o 
   1  11   1       66.98       69.19      2.80 o 
   2  11   1        7.71        7.46      2.19 o 
   3  11   1        9.93        9.32      2.06 o 
   4  11   1       73.28       76.22      4.18 o 
   5  11   1       25.31       29.61      3.55 o 
   7  11   1        9.89       12.65      1.92 o 
   8  11   1       12.62       14.05      1.64 o 
   1  12   1       11.33       12.09      1.56 o 
   2  12   1       76.21       89.79      4.49 o 
   3  12   1        6.57        6.38      1.99 o 
   4  12   1      391.28      383.20      5.54 o 
   5  12   1       76.83       80.97      3.23 o 
   6  12   1      213.86      204.24      3.31 o 
   1  13   1       10.91       10.75      1.85 o 
   2  13   1        4.18        5.26      1.75 o 
   2   0   2     3451.83     3445.16     11.94 o 
   4   0   2     1390.94     1647.95     57.32 o 
   6   0   2     4126.35     4547.06     25.58 o 
  12   0   2      321.65      311.92      4.28 o 
  14   0   2      164.25      163.46      2.80 o 
   1   1   2     7329.27     7379.08     54.79 o 
   2   1   2      903.42      947.85     14.93 o 
   3   1   2     1601.93     1761.46     14.78 o 
   4   1   2     1014.45     1111.42      8.89 o 
   5   1   2      236.97      248.16      4.52 o 
   6   1   2      350.67      467.29      3.05 o 
   7   1   2      302.94      347.50      4.25 o 
   9   1   2      389.73      403.28      5.85 o 
  10   1   2       28.54       27.40      3.05 o 
  11   1   2      655.10      602.81      9.24 o 
  12   1   2       38.51       36.38      2.46 o 
  13   1   2      105.13       91.64      4.07 o 
  14   1   2      137.59      127.69      2.19 o 
  15   1   2       16.12       16.73      1.88 o 
   0   2   2    13585.47    13587.50    220.37 o 
   1   2   2     6312.78     6373.89     35.40 o 
   2   2   2      203.29      216.79      2.60 o 
   3   2   2      801.63      805.53      7.19 o 
   4   2   2      101.26       96.98      1.19 o 
   5   2   2      348.50      392.65      8.68 o 
   6   2   2       76.34       65.87      2.38 o 
   7   2   2      139.66      177.13      6.67 o 
   8   2   2       76.44       71.83      6.24 o 
  10   2   2      213.11      194.09      7.36 o 
  11   2   2      290.24      275.72      4.53 o 
  12   2   2      425.17      374.45      7.11 o 
  13   2   2       97.80       93.81      4.44 o 
  14   2   2      127.30      126.50      3.97 o 
  15   2   2       55.26       51.92      1.62 o 
   1   3   2      203.66      224.38      8.98 o 
   2   3   2     3151.74     3227.23     45.26 o 
   3   3   2      106.79      114.79      1.71 o 
   4   3   2      226.01      227.57      5.47 o 
   5   3   2     1428.38     1486.65     22.87 o 
   6   3   2      459.12      531.32     10.24 o 
   7   3   2      544.12      588.90     28.54 o 
   9   3   2      459.99      539.94     11.99 o 
  10   3   2      183.82      165.61      6.27 o 
  11   3   2      154.60      137.02      4.75 o 
  12   3   2      147.60      149.57      2.84 o 
  13   3   2        4.95        5.29      3.42 o 
  14   3   2      137.62      136.27      4.11 o 
  15   3   2        2.55        2.70      1.91 o 
   0   4   2      584.62      583.73      6.76 o 
   1   4   2     2274.12     2338.64     22.26 o 
   2   4   2      525.42      551.98     11.40 o 
   3   4   2     1623.38     1719.10     26.66 o 
   4   4   2      868.71      974.48     24.95 o 
   5   4   2      155.95      167.56      4.32 o 
   6   4   2      398.64      447.18     20.05 o 
   7   4   2       88.85       80.63      5.52 o 
   8   4   2      120.02      108.77      3.49 o 
   9   4   2      419.67      385.33     16.44 o 
  10   4   2       10.45        9.02      1.54 o 
  11   4   2      107.74      108.14      2.25 o 
  12   4   2       46.02       47.61      2.59 o 
  13   4   2       82.76       78.18      4.19 o 
  14   4   2      171.79      180.40      4.24 o 
  15   4   2       43.67       41.23      1.97 o 
   1   5   2      502.05      565.36     10.97 o 
   2   5   2     1465.64     1604.17     24.12 o 
   3   5   2     2453.88     2715.02     57.73 o 
   4   5   2      490.26      477.91      7.25 o 
   5   5   2       65.30       51.98      2.75 o 
   6   5   2       49.95       55.37      2.79 o 
   7   5   2      372.80      345.80     32.86 o 
   8   5   2      138.83      117.73     14.40 o 
   9   5   2      158.45      148.19      2.98 o 
  10   5   2        4.42        3.51      1.94 o 
  11   5   2       15.90       12.40      1.93 o 
  12   5   2       56.06       52.98      2.15 o 
  13   5   2       48.32       45.67      2.10 o 
  14   5   2      142.39      143.51      3.39 o 
   0   6   2      132.41      119.58      7.63 o 
   1   6   2      268.54      310.73     14.38 o 
   3   6   2     2556.60     2558.50     46.72 o 
   4   6   2       47.24       47.71      3.05 o 
   5   6   2       80.31       80.12      5.59 o 
   6   6   2       20.56       17.40      2.22 o 
   7   6   2      251.20      240.47     31.16 o 
   8   6   2       22.52       22.95      1.96 o 
   9   6   2      235.95      243.98      5.34 o 
  10   6   2      163.39      167.77      3.72 o 
  11   6   2      204.25      201.97      3.12 o 
  12   6   2       73.01       76.13      2.12 o 
  13   6   2       77.64       75.12      2.88 o 
   1   7   2       54.36       65.06      4.84 o 
   2   7   2      171.99      153.81      5.63 o 
   3   7   2      131.28      125.63      6.45 o 
   4   7   2       96.18       88.53      3.24 o 
   5   7   2      382.51      359.39      7.19 o 
   6   7   2      127.09      118.02      4.90 o 
   7   7   2      280.61      275.16      5.87 o 
   8   7   2       82.67       86.33      4.53 o 
   9   7   2      466.52      489.69      9.05 o 
  10   7   2       37.63       34.75      5.86 o 
  11   7   2       22.71       27.77      2.44 o 
  12   7   2      161.74      165.67      5.99 o 
   0   8   2      742.67      787.32     15.38 o 
   1   8   2      178.71      180.02      6.36 o 
   2   8   2      447.69      428.64     13.34 o 
   3   8   2      278.10      277.15      7.01 o 
   4   8   2      112.00      105.95      4.32 o 
   5   8   2       80.23       69.50      4.04 o 
   6   8   2     1134.76     1066.01      7.74 o 
   7   8   2       83.84       88.25      4.30 o 
   8   8   2      228.59      237.33      3.19 o 
   9   8   2        6.36        6.52      2.29 o 
  10   8   2       30.49       30.96      2.30 o 
  11   8   2       12.68       10.97      1.72 o 
  12   8   2       21.42       21.34      2.28 o 
   1   9   2       21.36       15.63      3.22 o 
   2   9   2      351.31      336.59      6.47 o 
   3   9   2       81.91       90.21      4.37 o 
   4   9   2      139.15      132.43      3.64 o 
   5   9   2      275.65      282.80      4.53 o 
   6   9   2       82.66       83.95      3.12 o 
   7   9   2       89.96       92.05      3.51 o 
   8   9   2      163.92      190.19      5.74 o 
   9   9   2        3.68        3.89      3.41 o 
  10   9   2       32.23       37.31      3.17 o 
  11   9   2       31.39       38.42      2.45 o 
   0  10   2        8.44        8.24      2.96 o 
   1  10   2        3.53        5.23      3.15 o 
   2  10   2       13.32       18.18      2.50 o 
   3  10   2      206.05      214.74      5.68 o 
   4  10   2       33.27       31.39      4.01 o 
   5  10   2        5.49        5.11      2.27 o 
   6  10   2       51.17       58.50      2.70 o 
   7  10   2      111.95      118.47      4.41 o 
   8  10   2        6.16        8.01      2.72 o 
   9  10   2       44.65       46.64      1.80 o 
  10  10   2       10.17       10.69      1.84 o 
   1  11   2      116.14      106.43      3.02 o 
   2  11   2       93.42       93.14      3.21 o 
   3  11   2       21.19       21.07      3.48 o 
   4  11   2       58.52       62.54      3.94 o 
   7  11   2       13.58       13.85      1.97 o 
   8  11   2       66.56       69.21      2.32 o 
   0  12   2       37.68       40.37      3.12 o 
   1  12   2       79.86       76.44      2.40 o 
   2  12   2       14.14       12.78      2.78 o 
   3  12   2       29.33       32.67      3.42 o 
   4  12   2      125.12      128.20      3.89 o 
   5  12   2      129.13      113.46      3.48 o 
   6  12   2       29.28       31.33      2.20 o 
   2   0   3     9156.31     9024.36     74.64 o 
   4   0   3     7696.75     8518.89    129.68 o 
   6   0   3      214.71      250.63      7.71 o 
  12   0   3      460.93      451.92     10.77 o 
  14   0   3       98.28       99.12      2.64 o 
   0   1   3      924.24      922.57     19.85 o 
   1   1   3       50.73       56.69      1.28 o 
   2   1   3    11453.15    11315.61     94.08 o 
   3   1   3      310.13      286.40      4.74 o 
   4   1   3     2190.23     2261.53     20.35 o 
   5   1   3      905.00     1043.57      9.84 o 
   6   1   3      947.84     1106.49      8.36 o 
   7   1   3      523.45      567.69     12.83 o 
   8   1   3      319.92      323.27      9.31 o 
  11   1   3       60.48       54.70      2.12 o 
  12   1   3      148.98      149.93      4.10 o 
  13   1   3      229.31      230.87      5.37 o 
  14   1   3       18.73       18.40      1.51 o 
  15   1   3      151.84      135.92      3.31 o 
   1   2   3     9176.01     9331.85     94.00 o 
   2   2   3     6238.70     6147.11     99.04 o 
   3   2   3      560.29      583.65      9.73 o 
   4   2   3     1913.36     1983.93     21.10 o 
   5   2   3     2007.40     2311.46     39.22 o 
   6   2   3      473.08      560.04      9.49 o 
  10   2   3      724.18      635.17      9.89 o 
  11   2   3       83.20       83.77      2.44 o 
  12   2   3       52.81       51.17      2.20 o 
  13   2   3       76.08       72.21      2.66 o 
  14   2   3        5.43       10.15      1.42 o 
  15   2   3       34.77       37.56      2.94 o 
   0   3   3     2642.70     2737.59      8.95 o 
   1   3   3      324.47      425.95     11.88 o 
   2   3   3     1291.62     1333.19     11.87 o 
   3   3   3      762.28      712.57      5.85 o 
   4   3   3      785.28      846.96     16.03 o 
   5   3   3        1.61        4.51      1.18 o 
   6   3   3      432.39      462.84      5.31 o 
   7   3   3       20.99       18.12      1.89 o 
   8   3   3       43.84       52.99      5.37 o 
   9   3   3       29.73       35.38      5.14 o 
  10   3   3      334.92      322.72      4.77 o 
  11   3   3       11.42        7.24      1.88 o 
  12   3   3        8.59        8.16      1.89 o 
  13   3   3        7.80        6.72      1.72 o 
  14   3   3       29.91       31.91      4.09 o 
  15   3   3      133.85      138.48      3.02 o 
   1   4   3       44.69       55.30      2.07 o 
   2   4   3      109.69      126.91      2.95 o 
   3   4   3      498.51      537.01      7.45 o 
   4   4   3     1061.69     1103.20     17.71 o 
   5   4   3       61.82       58.04      5.43 o 
   6   4   3      749.79      803.50     46.35 o 
   7   4   3      458.53      394.79      5.72 o 
   9   4   3      704.80      642.80      9.83 o 
  10   4   3      470.89      449.38      6.61 o 
  11   4   3       66.42       59.22      1.97 o 
  12   4   3       97.32      104.38      2.48 o 
  13   4   3      102.71       90.50      2.87 o 
  14   4   3       49.73       55.95      3.03 o 
   0   5   3      507.33      558.12     11.56 o 
   1   5   3     1047.35     1236.97     10.96 o 
   2   5   3      568.55      543.03      7.82 o 
   3   5   3      718.04      807.39      8.80 o 
   4   5   3       56.83       63.67      3.10 o 
   5   5   3      295.30      318.17     15.98 o 
   6   5   3      165.93      157.50      7.14 o 
   7   5   3       97.97       98.61      3.78 o 
   8   5   3       62.65       60.89      2.34 o 
   9   5   3      153.14      140.39      5.30 o 
  10   5   3      230.83      200.42      3.57 o 
  11   5   3      203.35      180.21      4.03 o 
  12   5   3      211.03      206.16      3.77 o 
  13   5   3       70.04       69.01      1.84 o 
  14   5   3       11.32       13.96      2.05 o 
   1   6   3      298.96      340.52      7.13 o 
   2   6   3      133.68      107.23      5.12 o 
   3   6   3       23.40       27.73      3.05 o 
   4   6   3       57.84       59.46      4.20 o 
   5   6   3      351.95      320.81      5.32 o 
   6   6   3      182.95      163.94      4.12 o 
   7   6   3      425.71      405.41     19.65 o 
   8   6   3      482.76      432.95      9.14 o 
   9   6   3      236.34      224.99      7.91 o 
  10   6   3      208.36      207.77      4.72 o 
  11   6   3      142.02      134.00      4.00 o 
  12   6   3       42.64       43.51      1.87 o 
  13   6   3       29.43       30.39      1.63 o 
   0   7   3      167.06      146.47      8.02 o 
   1   7   3      140.95      140.03      5.65 o 
   2   7   3      489.05      527.79      7.07 o 
   3   7   3      404.18      391.21      6.23 o 
   4   7   3       44.39       42.29      3.33 o 
   5   7   3       27.68       28.59      2.87 o 
   6   7   3      110.59      113.32      3.79 o 
   7   7   3      609.20      613.14     14.25 o 
   8   7   3      360.36      366.76      6.62 o 
   9   7   3      354.55      360.15      4.98 o 
  10   7   3       37.78       41.39      2.07 o 
  11   7   3       49.89       47.08      2.76 o 
  12   7   3        1.60        0.58      1.21 o 
   1   8   3      299.99      322.05      7.67 o 
   2   8   3       75.09       64.17      3.88 o 
   3   8   3       91.94       84.15      2.81 o 
   4   8   3      212.08      219.28      9.04 o 
   5   8   3      479.45      435.38      6.82 o 
   6   8   3       89.29       97.56      3.20 o 
   7   8   3      148.34      140.99      6.04 o 
   8   8   3      259.27      285.92      5.76 o 
   9   8   3      157.03      167.66      3.56 o 
  10   8   3       37.34       40.23      2.38 o 
  11   8   3       58.89       68.29      3.91 o 
  12   8   3      139.97      143.09      3.24 o 
   0   9   3      750.05      633.19      7.72 o 
   2   9   3       59.96       49.56      3.69 o 
   3   9   3       38.95       31.04      3.62 o 
   4   9   3      152.40      151.71      5.04 o 
   5   9   3       20.55       20.71      2.55 o 
   6   9   3      661.44      674.67      6.27 o 
   7   9   3      294.95      291.69      6.92 o 
   8   9   3       47.07       50.81      4.20 o 
   9   9   3      150.99      153.03      2.86 o 
  10   9   3       97.83      101.96      3.18 o 
  11   9   3       12.55       12.60      2.08 o 
   1  10   3       21.73       18.54      3.31 o 
   2  10   3      113.58      105.53      6.95 o 
   3  10   3       99.57      106.70      4.68 o 
   4  10   3      153.66      145.54      4.00 o 
   5  10   3       71.16       66.67      2.91 o 
   6  10   3       31.43       27.73      3.52 o 
   7  10   3      145.68      155.17      4.71 o 
   8  10   3       11.71       10.99      2.80 o 
   9  10   3       36.95       37.67      2.64 o 
  10  10   3       24.65       29.26      2.00 o 
   1  11   3        0.16        0.66      2.06 o 
   2  11   3       42.76       45.87      2.33 o 
   3  11   3       62.20       63.74      3.92 o 
   6  11   3        8.90        6.85      2.23 o 
   7  11   3       18.67       18.09      2.14 o 
   8  11   3       36.83       41.73      2.00 o 
   1  12   3        3.70        2.38      1.76 o 
   2  12   3        4.24        6.09      3.05 o 
   3  12   3       13.84       10.74      3.01 o 
   4  12   3       52.72       48.38      3.24 o 
   5  12   3       51.80       50.08      2.87 o 
   2   0   4    15867.69    15498.40    240.88 o 
   4   0   4     1255.75     1358.54      8.17 o 
   6   0   4     1654.60     1806.54     17.33 o 
  10   0   4      447.60      422.96      6.91 o 
  12   0   4      240.00      251.67      4.01 o 
  14   0   4       92.14       95.61      3.72 o 
   1   1   4     9319.38     9494.92     82.29 o 
   2   1   4     1302.79     1276.80     15.98 o 
   3   1   4     1180.70     1216.10      8.25 o 
   4   1   4     2043.85     2246.46     19.66 o 
   5   1   4     6319.60     7096.82     27.37 o 
   6   1   4      988.39     1048.86     13.96 o 
   7   1   4      788.69     1002.76     14.61 o 
   8   1   4       30.99       40.24      5.17 o 
  10   1   4      112.46      110.87      5.08 o 
  11   1   4     1038.80      978.54     10.35 o 
  12   1   4      220.25      201.20      4.39 o 
  13   1   4      100.56       92.25      2.39 o 
  14   1   4        0.89        0.71      1.33 o 
  15   1   4      106.38      112.76      3.83 o 
   0   2   4    18867.68    18696.19    151.39 o 
   1   2   4      649.22      604.97      9.26 o 
   2   2   4      862.12      810.28     14.54 o 
   3   2   4      921.50      910.80      9.41 o 
   4   2   4      811.87      910.46      8.14 o 
   5   2   4       21.07       23.97      1.91 o 
   7   2   4        8.12        9.07      4.66 o 
   8   2   4      157.20      170.85      7.59 o 
  10   2   4      519.56      472.79      5.33 o 
  11   2   4      163.19      142.61      5.78 o 
  12   2   4      143.70      125.86      6.05 o 
  13   2   4       24.20       24.62      3.69 o 
  14   2   4        5.68        4.57      1.42 o 
  15   2   4       41.64       36.21      2.66 o 
   1   3   4     2076.08     2231.88     22.35 o 
   2   3   4      302.73      365.35      6.10 o 
   3   3   4     1599.13     1635.25     10.90 o 
   4   3   4      471.15      499.30      7.11 o 
   5   3   4     1097.64     1105.33     17.34 o 
   7   3   4      307.82      360.46      9.81 o 
   8   3   4      605.71      710.51     14.00 o 
  10   3   4      185.99      168.27      7.87 o 
  11   3   4      204.85      177.11      3.93 o 
  12   3   4       98.22       90.97      2.59 o 
  13   3   4       22.20       22.61      1.82 o 
  14   3   4      129.67      135.56      3.96 o 
  15   3   4       54.36       52.40      2.19 o 
   0   4   4     1592.23     1704.84     16.63 o 
   1   4   4      611.01      645.02     10.18 o 
   2   4   4      414.25      447.72     11.59 o 
   3   4   4      714.69      681.89      9.34 o 
   4   4   4       64.32       75.09      4.36 o 
   5   4   4      194.07      190.19      9.81 o 
   6   4   4      413.26      416.96      5.08 o 
   7   4   4       39.87       40.64      2.57 o 
   8   4   4       14.38       22.33      5.11 o 
   9   4   4      352.93      328.72      6.93 o 
  10   4   4       69.75       65.49      2.02 o 
  11   4   4       34.42       30.26      1.79 o 
  12   4   4       37.11       36.18      2.15 o 
  13   4   4       49.59       51.70      2.72 o 
  14   4   4       17.91       14.94      2.36 o 
   1   5   4      949.43     1026.55     10.36 o 
   2   5   4       60.72       63.31      7.24 o 
   3   5   4      690.80      754.85     14.34 o 
   4   5   4     1059.88     1051.04      9.91 o 
   5   5   4      707.13      701.54     30.47 o 
   6   5   4      549.66      497.37      6.03 o 
   7   5   4      193.87      157.51      4.34 o 
   8   5   4      290.15      271.28      9.12 o 
   9   5   4      158.67      173.07      4.67 o 
  10   5   4       88.59       89.08      2.65 o 
  11   5   4      151.14      150.99      2.94 o 
  12   5   4      145.80      133.82      2.58 o 
  13   5   4       40.98       43.11      2.17 o 
  14   5   4        6.84        6.18      1.94 o 
   0   6   4      230.96      251.07      9.45 o 
   1   6   4       93.09       81.52      6.24 o 
   2   6   4     1202.39     1146.78     16.81 o 
   3   6   4      102.87      104.25      3.93 o 
   4   6   4      599.39      520.60     12.91 o 
   5   6   4      202.98      184.87      5.77 o 
   6   6   4      616.87      549.03      6.76 o 
   7   6   4      293.47      257.19     10.21 o 
   8   6   4      113.15      110.98      4.03 o 
   9   6   4       97.00       93.36      2.69 o 
  10   6   4      242.82      215.01      3.32 o 
  11   6   4       77.00       75.00      2.37 o 
  12   6   4       35.90       39.01      1.76 o 
  13   6   4       63.99       61.63      1.75 o 
   1   7   4      322.28      353.14      7.54 o 
   2   7   4      867.56      876.79     13.67 o 
   3   7   4      129.58      131.47      4.36 o 
   4   7   4      192.50      186.62      7.94 o 
   5   7   4      462.55      436.53      6.77 o 
   6   7   4       14.54       18.03      2.22 o 
   7   7   4      415.50      381.20     16.29 o 
   8   7   4     1432.10     1487.61      9.37 o 
   9   7   4      319.62      315.04     11.34 o 
  10   7   4        3.89        2.25      1.72 o 
  11   7   4       92.22       94.49      2.74 o 
  12   7   4       65.50       73.90      2.14 o 
   0   8   4      407.37      357.24     11.29 o 
   1   8   4      323.49      318.76     11.07 o 
   2   8   4      186.44      173.12      5.60 o 
   3   8   4      306.18      298.95      4.09 o 
   4   8   4       32.15       33.48      3.17 o 
   5   8   4       33.15       28.26      3.41 o 
   6   8   4       19.36       19.51      2.31 o 
   7   8   4      145.73      150.42      3.61 o 
   8   8   4      157.60      164.21      3.75 o 
   9   8   4       85.56       80.20      3.05 o 
  10   8   4      402.16      405.76      4.40 o 
  11   8   4       31.74       37.42      2.57 o 
  12   8   4       64.82       71.18      2.47 o 
   1   9   4      144.84      139.66      4.41 o 
   3   9   4       18.01       17.56      3.50 o 
   4   9   4      131.03      137.54      4.87 o 
   5   9   4       99.14       90.61      4.37 o 
   6   9   4       99.62      102.18      5.00 o 
   7   9   4        3.02        3.36      3.79 o 
   8   9   4      297.85      317.31      5.09 o 
   9   9   4       59.59       67.30      4.17 o 
  10   9   4       40.84       48.09      1.86 o 
  11   9   4        4.68        3.81      1.84 o 
   1  10   4       97.56       95.73      4.01 o 
   2  10   4      212.48      200.73      5.18 o 
   3  10   4       94.57       96.50      4.45 o 
   4  10   4        8.65        9.66      2.30 o 
   5  10   4       46.42       47.69      3.73 o 
   6  10   4        1.87        2.49      2.97 o 
   7  10   4       44.43       53.57      3.56 o 
   8  10   4       83.29       82.14      3.64 o 
   9  10   4       84.41       87.18      3.18 o 
   1  11   4       29.49       24.53      3.12 o 
   5  11   4       11.72       10.83      2.39 o 
   6  11   4      123.01      130.85      3.60 o 
   7  11   4       22.09       22.42      2.24 o 
   0  12   4       94.49       85.36      3.18 o 
   1  12   4       23.36       23.31      2.93 o 
   2  12   4       10.81       11.32      2.86 o 
   3  12   4       10.35        9.35      2.79 o 
   5  12   4       64.32       56.54      2.79 o 
   2   0   5     5370.03     5434.58     83.20 o 
   4   0   5      464.13      474.96      7.34 o 
   6   0   5     4481.15     4707.69     28.16 o 
  10   0   5       42.00       34.94      3.14 o 
  12   0   5      611.53      577.38     12.67 o 
  14   0   5      102.70       97.77      3.66 o 
   0   1   5     6427.91     6553.51     61.41 o 
   1   1   5     2050.02     2078.50     16.82 o 
   2   1   5      632.26      632.34     10.85 o 
   3   1   5      461.02      487.75      6.22 o 
   4   1   5     1235.87     1216.28     27.92 o 
   5   1   5      911.91     1022.86     12.89 o 
   8   1   5       10.08       18.19      5.06 o 
   9   1   5      127.23      119.61      7.18 o 
  10   1   5      191.76      168.62      2.82 o 
  11   1   5      424.91      412.61      4.32 o 
  12   1   5      349.17      341.47      4.83 o 
  13   1   5      159.71      165.61      3.57 o 
  14   1   5       58.12       61.72      2.71 o 
  15   1   5       28.44       29.48      1.55 o 
   1   2   5       59.63       58.46      1.55 o 
   2   2   5      215.52      220.64      7.49 o 
   3   2   5     1596.37     1685.92     26.63 o 
   4   2   5       61.31       74.73      5.74 o 
   5   2   5      123.92      141.70      6.80 o 
   8   2   5      189.85      196.52      8.40 o 
  10   2   5       20.54       18.36      2.02 o 
  11   2   5      348.54      335.41      3.88 o 
  12   2   5      111.02      109.36      4.22 o 
  13   2   5      156.76      154.11      4.30 o 
  14   2   5      103.42      100.23      2.04 o 
  15   2   5       14.22       20.48      1.31 o 
   0   3   5     2240.91     2390.05     45.65 o 
   1   3   5      803.12      795.24      8.86 o 
   2   3   5      803.83      854.37     13.24 o 
   3   3   5      654.99      713.39     10.34 o 
   4   3   5     2756.86     2924.83     64.61 o 
   5   3   5      366.87      383.13      6.68 o 
   7   3   5      303.13      315.08      9.54 o 
   8   3   5       91.05       96.59      6.96 o 
   9   3   5       18.21       14.95      1.87 o 
  10   3   5      348.29      324.29      5.88 o 
  11   3   5      196.94      188.20      3.23 o 
  12   3   5      286.40      289.47      3.58 o 
  13   3   5       98.51       92.65      2.30 o 
  14   3   5       60.10       60.83      3.00 o 
   1   4   5     1045.95     1060.15      9.65 o 
   2   4   5      238.86      229.38      5.46 o 
   3   4   5     1669.86     1577.45     10.34 o 
   4   4   5       41.90       40.02      2.88 o 
   5   4   5       35.69       34.49      3.15 o 
   6   4   5      717.32      706.83     39.12 o 
   7   4   5      296.39      357.05     10.51 o 
   8   4   5      192.46      198.06      8.48 o 
   9   4   5      174.84      167.29      6.70 o 
  10   4   5       24.48       29.12      1.83 o 
  11   4   5      495.90      450.28      5.50 o 
  12   4   5      111.43      103.77      3.81 o 
  13   4   5       13.34       14.70      2.32 o 
  14   4   5        6.24        6.50      1.51 o 
   0   5   5     1415.60     1534.60     18.03 o 
   1   5   5     1286.89     1361.53     21.54 o 
   2   5   5      804.15      867.82      7.98 o 
   3   5   5       97.48      100.60      3.83 o 
   4   5   5      990.39      979.35      8.60 o 
   5   5   5       25.40       23.70      2.94 o 
   6   5   5      300.03      250.01      4.55 o 
   7   5   5      231.71      257.87      9.61 o 
   8   5   5      444.86      446.01      5.42 o 
   9   5   5      323.39      287.57      4.76 o 
  10   5   5       55.73       47.23      2.30 o 
  11   5   5       41.43       41.37      2.17 o 
  12   5   5      146.34      149.23      2.97 o 
  13   5   5       12.19       10.64      1.81 o 
  14   5   5        2.48        4.09      1.20 o 
   1   6   5       52.00       63.75      5.85 o 
   2   6   5      101.24      106.52      4.08 o 
   3   6   5      140.29      133.16      4.23 o 
   4   6   5       79.40       76.72      3.59 o 
   5   6   5      219.27      218.61      6.31 o 
   6   6   5      278.82      270.75      7.27 o 
   7   6   5      147.80      136.07      3.54 o 
   8   6   5      231.93      227.16      3.46 o 
   9   6   5      501.20      500.02      7.79 o 
  10   6   5       11.99       10.95      1.98 o 
  11   6   5       41.23       44.71      2.11 o 
  12   6   5       76.32       71.82      1.87 o 
  13   6   5       55.89       54.88      2.91 o 
   0   7   5        0.01        6.52      5.89 o 
   1   7   5      493.94      486.74      8.69 o 
   2   7   5       77.51       74.06      3.93 o 
   3   7   5      669.83      646.79     10.21 o 
   4   7   5      713.66      638.34      7.80 o 
   5   7   5       50.57       44.18      2.44 o 
   6   7   5      356.63      328.47      5.91 o 
   7   7   5       33.62       30.16      3.70 o 
   8   7   5       59.05       63.93      3.17 o 
   9   7   5       71.89       67.51      2.38 o 
  10   7   5       58.05       62.07      2.20 o 
  11   7   5      114.66      118.93      2.85 o 
  12   7   5      169.18      170.56      3.28 o 
   1   8   5      369.25      347.61      8.20 o 
   2   8   5      243.14      229.90     10.94 o 
   3   8   5      328.46      302.85      5.78 o 
   4   8   5      140.07      131.78      4.51 o 
   5   8   5      287.62      282.54      5.67 o 
   6   8   5        3.17        3.06      3.14 o 
   7   8   5       28.62       28.71      3.07 o 
   8   8   5        8.11       12.03      2.52 o 
   9   8   5        5.58        9.13      2.32 o 
  10   8   5       30.88       33.55      2.21 o 
  11   8   5       88.45       86.63      2.19 o 
   1   9   5        1.51        7.41      2.73 o 
   2   9   5      105.77       89.38      3.99 o 
   3   9   5      316.81      301.25      6.08 o 
   4   9   5      105.41       98.12      4.52 o 
   6   9   5      108.78       95.60      3.04 o 
   7   9   5       65.14       76.79      2.81 o 
   8   9   5      162.99      170.75      3.32 o 
   9   9   5      116.52      120.26      3.19 o 
  10   9   5       14.75       17.30      1.55 o 
   5  10   5        8.87        9.72      3.10 o 
   6  10   5      111.11      111.29      4.49 o 
   7  10   5       81.62       91.33      4.05 o 
   8  10   5        1.14        3.94      2.56 o 
   9  10   5        2.41        2.91      2.16 o 
   4  11   5       27.07       26.19      2.62 o 
   5  11   5       47.34       46.25      2.86 o 
   6  11   5      100.10      117.90      3.37 o 
   7  11   5       54.07       56.55      2.53 o 
   1  12   5       12.46       11.10      2.47 o 
   2  12   5        7.78        8.29      2.64 o 
   0   0   6     4646.35     4830.81     20.71 o 
   2   0   6     1726.72     1725.88      8.02 o 
   4   0   6     5877.65     6497.41     28.80 o 
   6   0   6     2193.39     2373.04     20.67 o 
  10   0   6     1306.82     1147.84     11.17 o 
  12   0   6       78.97       76.46      2.82 o 
  14   0   6       30.44       30.65      3.01 o 
   1   1   6     2969.76     3080.92     27.61 o 
   2   1   6      768.07      757.51      6.20 o 
   3   1   6       21.27       21.41      1.38 o 
   4   1   6      245.12      305.37     11.84 o 
   5   1   6     1095.32     1237.08     14.48 o 
   7   1   6       13.25       12.74      4.82 o 
   8   1   6      282.99      304.09      9.78 o 
   9   1   6       31.25       34.61      5.44 o 
  10   1   6      255.28      226.58      4.11 o 
  11   1   6      194.62      172.97      5.15 o 
  12   1   6      165.77      153.94      8.01 o 
  13   1   6       82.48       89.31      2.42 o 
  14   1   6       12.03       11.40      1.39 o 
  15   1   6       14.16       16.74      1.92 o 
   0   2   6     1334.95     1402.29     17.96 o 
   1   2   6      887.15      927.97     10.49 o 
   2   2   6       84.92       82.83      1.84 o 
   3   2   6      566.57      589.48      5.25 o 
   4   2   6     1102.71     1202.55     14.88 o 
   5   2   6      257.66      315.83      8.78 o 
   7   2   6        6.70       11.21      4.41 o 
   9   2   6      818.67      733.80      6.64 o 
  10   2   6     1199.44     1093.29     22.36 o 
  11   2   6       19.77       19.54      1.98 o 
  12   2   6       25.16       24.33      1.95 o 
  13   2   6       20.40       20.67      1.48 o 
  14   2   6       20.49       24.50      1.50 o 
  15   2   6      197.12      230.61      3.50 o 
   1   3   6      308.70      327.88      9.73 o 
   2   3   6       93.91      117.75      5.11 o 
   3   3   6      424.99      426.65      5.34 o 
   4   3   6      529.11      534.04     29.09 o 
   5   3   6       53.13       52.52      3.31 o 
   6   3   6      131.31      155.84      7.34 o 
   9   3   6       26.34       23.87      1.99 o 
  10   3   6      174.57      165.57      4.85 o 
  11   3   6      490.76      473.44      5.37 o 
  12   3   6      124.22      115.53      3.30 o 
  13   3   6       10.32       10.47      1.63 o 
  14   3   6        3.40        5.52      1.56 o 
   1   4   6      361.72      416.75      7.51 o 
   2   4   6      465.92      439.27     14.92 o 
   3   4   6       21.38       27.16      3.21 o 
   4   4   6      391.52      419.41     12.39 o 
   5   4   6       38.51       39.55      3.19 o 
   6   4   6      363.93      366.87     30.58 o 
   7   4   6      298.90      316.44     10.35 o 
   8   4   6       72.70       70.90      3.13 o 
   9   4   6      387.59      367.03      4.29 o 
  10   4   6       94.51       97.59      2.79 o 
  11   4   6       23.95       29.89      2.26 o 
  12   4   6       42.79       41.52      2.14 o 
  13   4   6       42.86       46.05      2.19 o 
  14   4   6       70.26       72.84      3.86 o 
   1   5   6      117.66      154.85      5.86 o 
   2   5   6        6.51       16.84      3.18 o 
   3   5   6      229.25      258.68      5.09 o 
   4   5   6      736.79      731.54     17.14 o 
   5   5   6      493.31      481.24     21.31 o 
   6   5   6       56.53       63.30      2.89 o 
   8   5   6      150.61      152.11      7.27 o 
   9   5   6      151.96      137.38      4.06 o 
  10   5   6      179.08      172.41      3.17 o 
  11   5   6       94.87       93.47      2.52 o 
  12   5   6      138.37      134.27      3.17 o 
  13   5   6       51.25       58.00      2.12 o 
  14   5   6      142.63      162.44     14.27 o 
   0   6   6      115.89      126.92      7.98 o 
   1   6   6      104.14       95.19     13.03 o 
   2   6   6      512.73      491.29      8.67 o 
   3   6   6       90.80       90.39      3.85 o 
   4   6   6       34.37       36.88      4.15 o 
   5   6   6      148.12      155.26      5.85 o 
   6   6   6      304.15      281.50      5.93 o 
   8   6   6      110.19      106.40      3.45 o 
   9   6   6       30.11       36.56      2.25 o 
  10   6   6      155.19      157.41      3.00 o 
  11   6   6       48.36       52.23      2.95 o 
  12   6   6        6.92        8.52      1.36 o 
  13   6   6       63.59       65.88      1.81 o 
   1   7   6      349.18      333.81      6.28 o 
   2   7   6      207.69      195.64      5.19 o 
   3   7   6      109.43      105.45      5.20 o 
   4   7   6      725.34      647.94     14.50 o 
   7   7   6       45.94       52.82      4.19 o 
   8   7   6       12.98       12.49      2.64 o 
   9   7   6      266.38      258.73      4.28 o 
  10   7   6       50.19       53.13      2.10 o 
  11   7   6      154.41      154.81      4.17 o 
  12   7   6       56.63       54.64      2.32 o 
   2   8   6        7.18        9.17      2.91 o 
   3   8   6      160.68      137.11      4.56 o 
   6   8   6      131.79      124.75      4.74 o 
   7   8   6      206.28      230.89      5.55 o 
   8   8   6       89.65       89.29      3.64 o 
   9   8   6       93.79       96.83      2.99 o 
  10   8   6       17.49       15.84      1.96 o 
  11   8   6       20.27       25.45      1.68 o 
   5   9   6        4.14        5.08      2.97 o 
   6   9   6       55.07       55.97      3.56 o 
   7   9   6       87.10       88.36      2.93 o 
   8   9   6      138.99      149.04      3.16 o 
   9   9   6       39.72       42.66      2.08 o 
  10   9   6        3.06        5.61      1.41 o 
   5  10   6       11.20        8.52      3.26 o 
   6  10   6       33.02       39.26      3.47 o 
   8  10   6       10.33        9.40      2.48 o 
   9  10   6        7.05        4.71      1.98 o 
   3  11   6        4.91        5.50      2.13 o 
   4  11   6      136.52      138.35      3.76 o 
   5  11   6        8.95       11.93      2.33 o 
   6  11   6       44.53       44.88      2.65 o 
   7  11   6       56.07       66.47      2.49 o 
   1  12   6       65.48       58.98      2.73 o 
   2  12   6       51.99       44.23      2.76 o 
   2   0   7     3611.51     3457.45     60.67 o 
   4   0   7      419.93      446.06      8.85 o 
   6   0   7     1956.17     2031.78     20.07 o 
  10   0   7      938.63      836.88      9.76 o 
  12   0   7       33.08       32.08      2.34 o 
  14   0   7      127.70      141.07      3.92 o 
   0   1   7     3160.95     3269.68     33.28 o 
   1   1   7      420.66      379.20      6.72 o 
   2   1   7      974.57     1011.39     26.49 o 
   3   1   7     1316.21     1385.28     19.36 o 
   4   1   7      443.84      458.16     20.39 o 
  10   1   7      637.23      598.68      6.75 o 
  11   1   7      302.60      293.96      7.51 o 
  12   1   7       48.08       48.88      2.31 o 
  13   1   7      151.63      153.73      4.25 o 
  14   1   7       15.76       15.38      1.34 o 
   1   2   7     1086.09     1127.97     32.52 o 
   2   2   7      334.93      360.29     17.59 o 
   3   2   7      902.97     1010.87      8.47 o 
   4   2   7      114.25      132.84      6.49 o 
   8   2   7      177.80      178.95      8.42 o 
   9   2   7      140.07      129.74      7.75 o 
  10   2   7      679.48      611.40     14.54 o 
  11   2   7      154.95      156.43      2.96 o 
  12   2   7      119.89      118.72      3.13 o 
  13   2   7      117.75      115.41      2.43 o 
  14   2   7       88.23      108.89      2.28 o 
   0   3   7     2480.90     2741.77     21.30 o 
   1   3   7      439.14      501.06     13.83 o 
   2   3   7     1752.49     1799.35     79.42 o 
   3   3   7      625.19      616.26     47.19 o 
   4   3   7      234.51      234.33      5.63 o 
   5   3   7      477.59      488.11      7.83 o 
   6   3   7       65.50       68.93      5.97 o 
   9   3   7        1.62        1.80      2.31 o 
  10   3   7       13.84       15.29      2.09 o 
  11   3   7      406.22      394.23      5.09 o 
  12   3   7       95.05       98.55      2.98 o 
  13   3   7      147.60      159.93      2.44 o 
  14   3   7       15.92       18.61      1.64 o 
   1   4   7      241.81      242.33      7.48 o 
   2   4   7     2331.06     2336.50     49.58 o 
   3   4   7      397.63      479.28     16.27 o 
   4   4   7       13.22        9.59      2.85 o 
   5   4   7      679.05      669.35     38.77 o 
   6   4   7      347.11      367.63     10.69 o 
   7   4   7       72.31       71.87      6.49 o 
   8   4   7      506.94      478.67      7.86 o 
   9   4   7      641.65      592.34      7.39 o 
  10   4   7       12.96       12.03      2.13 o 
  11   4   7      288.14      290.61      4.57 o 
  12   4   7      103.07      104.45      3.07 o 
  13   4   7       56.67       74.94      5.68 o 
  14   4   7       12.58       14.42      1.39 o 
   0   5   7     1716.02     1673.94     19.86 o 
   1   5   7       80.28       74.87      3.81 o 
   2   5   7       54.79       57.97      4.73 o 
   3   5   7       62.19       57.29      3.54 o 
   4   5   7       68.87       61.74      5.10 o 
   5   5   7      222.95      227.19     13.80 o 
   6   5   7      147.53      136.86      7.90 o 
   8   5   7      666.60      663.22      9.06 o 
   9   5   7       43.29       41.36      4.19 o 
  10   5   7      147.50      141.88      4.40 o 
  11   5   7       79.22       80.43      3.11 o 
  12   5   7      119.01      126.59      2.94 o 
  13   5   7        3.56        4.40      1.53 o 
   1   6   7       44.46       51.57      3.72 o 
   2   6   7      209.84      210.39      5.19 o 
   3   6   7      458.49      442.68     12.40 o 
   4   6   7      222.49      201.92      8.29 o 
   5   6   7       32.53       32.50      3.48 o 
   8   6   7      119.62      113.42      3.54 o 
   9   6   7       32.56       34.13      2.18 o 
  10   6   7        6.98        8.70      1.91 o 
  11   6   7       23.82       23.56      1.79 o 
  12   6   7       24.37       22.46      1.88 o 
  13   6   7       75.65       75.96      1.64 o 
   0   7   7      343.99      375.91     11.81 o 
   1   7   7      236.86      220.48      5.50 o 
   2   7   7       42.33       32.10      3.48 o 
   3   7   7      334.55      277.77      5.86 o 
   7   7   7      310.82      291.78      6.61 o 
   8   7   7      122.14      118.76      2.84 o 
   9   7   7       97.11       95.93      3.84 o 
  10   7   7       25.39       25.05      1.83 o 
  11   7   7       27.52       32.73      1.60 o 
  12   7   7      112.32      118.87      3.45 o 
   7   8   7       45.32       46.61      3.93 o 
   8   8   7       81.62       84.54      5.57 o 
   9   8   7       23.97       22.85      2.40 o 
  10   8   7       40.46       47.74      2.16 o 
  11   8   7      129.85      135.67      4.32 o 
   5   9   7      132.83      116.31      4.22 o 
   6   9   7       46.44       34.78      3.32 o 
   7   9   7       67.37       69.35      2.73 o 
   8   9   7      127.26      145.21      5.94 o 
   9   9   7       85.88       83.63      4.10 o 
  10   9   7        2.51        0.55      1.24 o 
   5  10   7       70.37       82.81      4.15 o 
   6  10   7      128.91      145.14      4.55 o 
   7  10   7       23.02       21.33      3.00 o 
   8  10   7       25.90       24.01      1.99 o 
   9  10   7        1.78        2.47      1.66 o 
   3  11   7       48.32       54.20      2.89 o 
   4  11   7       75.16       83.00      3.14 o 
   5  11   7      116.58      123.95      3.45 o 
   6  11   7      162.26      185.55      3.70 o 
   2  12   7       58.78       62.34      2.57 o 
   3  12   7       15.53       11.34      2.13 o 
   2   0   8     2209.45     2321.42     15.18 o 
   4   0   8      562.83      648.47     10.45 o 
  10   0   8     2381.57     2151.16     15.33 o 
  12   0   8      207.85      198.22     17.48 o 
  14   0   8       25.37       24.13      2.68 o 
   1   1   8      494.76      538.84      9.65 o 
   2   1   8      533.44      566.21      8.58 o 
   3   1   8     3509.42     3892.94     37.26 o 
   4   1   8      206.01      274.91      7.47 o 
   5   1   8       67.58       63.89      5.17 o 
   6   1   8      350.71      342.25      9.45 o 
   8   1   8       56.63       62.74      6.27 o 
   9   1   8      895.24      830.69      9.72 o 
  10   1   8      152.73      153.84      4.99 o 
  11   1   8        3.47        2.40      2.34 o 
  12   1   8       88.70       86.85      3.08 o 
  13   1   8       91.47      109.57      4.04 o 
  14   1   8       25.21       26.59      1.33 o 
   0   2   8     2859.12     2842.14     18.66 o 
   1   2   8      229.28      237.94      6.78 o 
   2   2   8      888.20      832.44      7.88 o 
   3   2   8     1247.49     1412.26     17.56 o 
   4   2   8        1.79        2.06      2.96 o 
   5   2   8      314.76      335.03      9.29 o 
   6   2   8     1059.17     1160.32     16.40 o 
   8   2   8      710.96      800.86     15.44 o 
   9   2   8     1127.75     1033.97     41.46 o 
  10   2   8       22.43       20.88      2.09 o 
  11   2   8       96.50       97.40      3.45 o 
  12   2   8       10.03        7.57      2.46 o 
  13   2   8       96.12      112.66      3.15 o 
  14   2   8        4.70        5.90      1.20 o 
   1   3   8     1424.06     1449.23     15.67 o 
   2   3   8      808.38      834.84     34.83 o 
   3   3   8      726.02      799.07     10.19 o 
   4   3   8      395.92      404.87     31.10 o 
   5   3   8       57.53       58.86      3.39 o 
   6   3   8      388.24      371.01     10.30 o 
   8   3   8      294.56      261.93      4.33 o 
   9   3   8      128.79      132.01      3.55 o 
  10   3   8      357.66      349.16      4.15 o 
  11   3   8      125.45      125.43      2.85 o 
  12   3   8       24.24       25.21      1.94 o 
  13   3   8      207.03      205.90      7.02 o 
  14   3   8      121.55      138.17      7.63 o 
   0   4   8      787.89      859.65     14.51 o 
   1   4   8       40.73       56.27      3.60 o 
   2   4   8       58.55       59.71      3.53 o 
   3   4   8      706.31      693.37     21.20 o 
   4   4   8       19.39       20.24      2.94 o 
   5   4   8      601.28      570.88      9.15 o 
   6   4   8      178.75      178.29     20.04 o 
   7   4   8       39.59       40.02      3.65 o 
   8   4   8       29.46       27.68      2.66 o 
   9   4   8      264.68      232.03     17.93 o 
  10   4   8       23.81       23.94      2.33 o 
  11   4   8       56.88       64.34      2.98 o 
  12   4   8      335.33      323.92     19.73 o 
  13   4   8       39.83       38.63      2.56 o 
  14   4   8        2.99        4.23      1.09 o 
   1   5   8      524.94      579.34     15.48 o 
   2   5   8       20.29       21.05      3.28 o 
   3   5   8      441.57      392.82      6.26 o 
   4   5   8      209.78      207.64      8.06 o 
   5   5   8       76.08       72.54      3.91 o 
   6   5   8       42.52       41.50      5.93 o 
   8   5   8      115.30      104.11      4.96 o 
   9   5   8      498.59      448.47     11.22 o 
  10   5   8      263.48      250.44      4.02 o 
  11   5   8       29.78       30.09      2.53 o 
  12   5   8       83.59       88.52      2.51 o 
  13   5   8       27.06       35.76      1.31 o 
   0   6   8       71.41       62.99      7.34 o 
   1   6   8       30.63       23.54      3.38 o 
   2   6   8      356.11      331.43      7.91 o 
   3   6   8      117.05       95.08      4.17 o 
   4   6   8      975.96      869.09     11.88 o 
   5   6   8      573.35      527.07     13.54 o 
   8   6   8        0.43        5.41      2.53 o 
   9   6   8       89.59       91.26      2.69 o 
  10   6   8       67.72       67.33      2.30 o 
  11   6   8       48.01       50.77      1.85 o 
  12   6   8      121.90      117.08      2.33 o 
   1   7   8      135.63      131.25      4.82 o 
   2   7   8       42.83       37.70      3.63 o 
   3   7   8      418.75      370.63     10.53 o 
   8   7   8        2.10        3.73      1.89 o 
   9   7   8      113.41      110.83      2.60 o 
  10   7   8      168.76      171.86      6.11 o 
  11   7   8       31.60       31.67      1.48 o 
  12   7   8       27.89       26.69      1.92 o 
   7   8   8       67.42       70.02      4.22 o 
   8   8   8       36.55       38.53      5.52 o 
   9   8   8       34.89       42.57      5.64 o 
  10   8   8       53.97       56.54      2.85 o 
  11   8   8       19.51       23.16      1.91 o 
   6   9   8      188.02      184.70      4.74 o 
   7   9   8       72.31       79.37      4.62 o 
   8   9   8       22.44       24.03      2.09 o 
   9   9   8       24.04       22.98      1.74 o 
   6  10   8        5.70        9.09      2.68 o 
   7  10   8      191.57      206.81     17.81 o 
   8  10   8       12.05       12.97      2.23 o 
   3  11   8       66.42       63.48      2.92 o 
   4  11   8      115.37      117.42      3.39 o 
   5  11   8       18.55       19.05      2.30 o 
   6  11   8        1.78       -1.39      1.75 o 
   4   0   9      505.89      556.26      9.85 o 
   6   0   9      171.66      237.51      8.20 o 
  10   0   9      229.27      204.91      4.34 o 
  12   0   9      274.46      266.25      6.17 o 
  14   0   9      471.51      564.77      5.96 o 
   1   1   9      365.81      405.64      7.80 o 
   2   1   9       55.09       69.25      3.18 o 
   3   1   9      562.67      667.29     10.47 o 
   4   1   9       44.75       67.75      4.78 o 
   6   1   9      422.57      467.20     10.88 o 
   8   1   9       17.71       13.43      3.15 o 
  10   1   9      490.31      459.21      5.63 o 
  11   1   9      726.20      676.11      6.40 o 
  12   1   9       20.02       23.46      1.93 o 
  13   1   9        5.06        7.75      1.49 o 
  14   1   9        1.58        3.30      1.50 o 
   1   2   9      827.59      827.96     10.63 o 
   2   2   9     1311.31     1248.31      9.94 o 
   3   2   9      438.80      477.95      7.67 o 
   4   2   9      491.11      574.49     11.10 o 
   5   2   9      350.98      359.89      9.57 o 
   8   2   9      292.12      264.20      7.96 o 
   9   2   9      749.37      711.61      9.44 o 
  10   2   9       98.49       90.86      7.55 o 
  11   2   9      268.04      291.36      5.17 o 
  12   2   9       18.31       20.39      1.99 o 
  13   2   9       18.29       22.30      1.57 o 
  14   2   9       42.62       41.20      3.82 o 
   0   3   9     2533.09     2347.93     19.68 o 
   1   3   9      334.05      394.07     18.12 o 
   2   3   9      291.60      288.09      8.59 o 
   3   3   9       69.14       74.74      3.10 o 
   4   3   9     1000.29     1065.69    105.72 o 
   5   3   9      195.80      219.50     17.28 o 
   6   3   9       14.27       15.78      3.83 o 
   7   3   9      248.67      257.60      9.70 o 
   8   3   9      138.02      121.10      9.09 o 
   9   3   9      430.98      362.89      6.71 o 
  10   3   9       44.49       44.61      2.65 o 
  11   3   9      327.93      319.54      3.73 o 
  12   3   9      124.73      123.37      3.30 o 
  13   3   9       24.81       23.94      1.83 o 
  14   3   9       21.50       20.78      1.82 o 
   1   4   9       15.16       23.69      3.17 o 
   2   4   9      183.11      187.42      5.05 o 
   3   4   9       58.46       65.31      2.88 o 
   4   4   9       52.05       49.94      3.27 o 
   5   4   9      385.25      353.44     14.06 o 
   6   4   9      319.06      301.82     10.31 o 
   8   4   9      295.33      264.35      6.32 o 
   9   4   9      188.07      186.88      4.02 o 
  10   4   9        0.53        4.92      2.15 o 
  11   4   9       31.36       36.16      2.62 o 
  12   4   9        4.99        3.04      1.86 o 
  13   4   9       27.94       29.99      2.43 o 
   0   5   9      777.84      682.24     28.59 o 
   1   5   9      799.07      821.44     20.45 o 
   2   5   9      216.80      214.64      5.20 o 
   3   5   9       86.24       78.64      4.84 o 
   4   5   9       32.24       31.74      3.35 o 
   5   5   9       12.30       15.43      3.19 o 
   8   5   9      261.27      238.47      6.23 o 
   9   5   9       11.83       15.22      2.03 o 
  10   5   9       17.35       15.55      3.24 o 
  11   5   9       46.93       41.26      2.53 o 
  12   5   9      115.94      129.64      7.94 o 
  13   5   9        2.75        3.73      1.17 o 
   1   6   9      103.66       88.02      5.76 o 
   2   6   9      439.17      396.32      6.81 o 
   3   6   9      212.79      170.14      4.94 o 
   4   6   9       27.11       26.02      6.95 o 
   8   6   9       28.89       23.94      4.19 o 
   9   6   9       99.33       93.70      4.06 o 
  10   6   9       57.62       57.83      2.10 o 
  11   6   9       28.75       23.49      2.04 o 
  12   6   9       11.32        8.85      1.44 o 
   7   7   9       66.71       61.77      3.85 o 
   8   7   9        1.08        3.65      1.96 o 
   9   7   9       44.56       46.75      3.14 o 
  10   7   9        8.65       12.19      1.48 o 
  11   7   9       25.53       24.98      1.19 o 
   7   8   9      183.81      174.41      5.20 o 
   8   8   9       94.44       93.26      4.63 o 
   9   8   9       24.76       27.32      2.39 o 
  10   8   9        8.44        7.97      1.52 o 
   6   9   9       31.14       31.57      3.32 o 
   7   9   9       14.05       12.95      2.16 o 
   8   9   9       75.21       80.77      3.02 o 
   9   9   9       23.94       30.03      2.78 o 
   4  10   9       67.97       73.38      3.14 o 
   5  10   9       56.22       51.67      2.74 o 
   6  10   9       46.96       50.68      3.78 o 
   7  10   9       80.72       83.49      9.21 o 
   8  10   9       34.15       39.04      2.14 o 
   3  11   9       39.32       42.76      2.55 o 
   4  11   9      206.11      220.52      3.98 o 
   5  11   9       83.69       95.29      2.79 o 
   4   0  10     3394.28     3563.83     24.24 o 
   6   0  10      384.40      420.57     10.40 o 
   8   0  10     1203.12     1093.50     10.52 o 
  10   0  10      100.68       98.77      3.10 o 
  12   0  10      182.14      160.67      4.88 o 
  14   0  10       14.51       16.80      1.91 o 
   3   1  10      606.39      678.34     10.43 o 
   5   1  10      230.11      231.55      7.70 o 
   6   1  10        2.78        4.27      4.05 o 
   7   1  10      178.13      195.18      8.37 o 
   8   1  10      441.73      379.40      6.87 o 
   9   1  10     1223.13     1087.33     11.40 o 
  10   1  10       50.12       55.04      2.29 o 
  11   1  10      250.00      236.06      3.33 o 
  12   1  10      121.65      121.66      3.20 o 
  13   1  10        9.54       13.62      1.33 o 
  14   1  10       24.82       30.31      1.96 o 
   1   2  10      155.95      155.54      5.75 o 
   2   2  10       33.64       53.63      6.42 o 
   3   2  10       16.98       12.09      2.83 o 
   4   2  10       30.97       24.17      4.28 o 
   5   2  10      274.30      311.44      9.16 o 
   8   2  10      449.52      432.30      7.60 o 
   9   2  10        5.48        6.50      3.43 o 
  10   2  10      592.57      554.14     11.85 o 
  11   2  10       60.23       62.48      2.32 o 
  12   2  10        2.14        1.27      1.65 o 
  13   2  10       21.77       26.04      1.47 o 
   1   3  10      745.33      669.19     44.52 o 
   2   3  10       42.02       42.54      2.75 o 
   3   3  10      358.27      372.90     32.60 o 
   4   3  10       99.48       99.55      6.40 o 
   5   3  10      524.76      476.56     12.64 o 
   6   3  10       30.63       34.20      6.55 o 
   7   3  10       30.13       34.59      3.54 o 
   8   3  10      348.48      305.57      6.25 o 
   9   3  10      284.28      237.62      5.60 o 
  10   3  10      128.70      112.89      4.50 o 
  11   3  10      311.63      292.35      4.63 o 
  12   3  10      112.02      124.95      2.83 o 
  13   3  10      188.22      205.63      2.77 o 
   0   4  10      245.25      267.82     17.01 o 
   1   4  10      593.60      559.09     13.30 o 
   2   4  10      326.71      319.13     17.03 o 
   3   4  10       83.82       73.89      4.01 o 
   4   4  10      144.04      122.51      6.78 o 
   5   4  10      100.91       90.35      4.93 o 
   6   4  10       48.09       47.83      6.34 o 
   7   4  10        3.73        0.53      3.37 o 
   8   4  10       31.62       29.98      2.76 o 
   9   4  10      142.18      139.91      3.67 o 
  11   4  10      123.12      140.54      5.24 o 
  12   4  10       47.13       47.84      1.63 o 
  13   4  10       29.12       32.67      1.50 o 
   1   5  10      309.12      293.33     15.39 o 
   2   5  10      263.09      246.64      5.64 o 
   3   5  10       86.56       79.50      3.91 o 
   4   5  10       88.85       82.98      3.99 o 
   8   5  10        7.51        7.77      3.85 o 
   9   5  10       31.92       32.47      2.96 o 
  10   5  10      134.23      132.27      8.15 o 
  11   5  10       32.26       33.58      2.22 o 
  12   5  10        9.73        8.47      1.17 o 
   0   6  10     2078.26     1951.55     52.18 o 
   1   6  10       41.45       29.22      2.85 o 
   2   6  10       69.37       58.59      3.94 o 
   8   6  10       84.52       66.50      4.64 o 
   9   6  10       29.99       31.09      2.03 o 
  10   6  10        8.21        8.31      2.21 o 
  11   6  10       42.72       41.11      3.04 o 
  12   6  10      119.83      120.19      5.06 o 
   8   7  10       57.73       60.19      2.28 o 
   9   7  10       27.03       28.58      2.48 o 
  10   7  10       38.23       42.92      1.56 o 
  11   7  10       10.38        7.73      1.87 o 
   7   8  10       52.01       55.23      4.05 o 
   8   8  10       27.99       27.70      2.25 o 
   9   8  10       51.89       58.09      3.99 o 
  10   8  10       32.37       38.88      2.20 o 
   6   9  10        8.41       11.91      3.00 o 
   7   9  10       49.72       53.28      2.89 o 
   8   9  10       48.89       51.58      2.85 o 
   4  10  10        3.98        6.40      2.42 o 
   5  10  10       92.22       92.49      2.99 o 
   6  10  10       87.72       86.63      6.33 o 
   7  10  10       54.36       63.21      2.61 o 
   3  11  10       42.99       40.01      2.30 o 
   4  11  10      199.36      205.48      3.52 o 
   8   0  11      517.59      470.14      7.26 o 
  10   0  11      716.28      640.63      6.01 o 
  12   0  11      157.76      141.59      4.26 o 
   5   1  11       63.63       67.24      5.25 o 
   6   1  11      272.79      258.89      8.67 o 
   7   1  11        0.38        1.86      2.68 o 
   8   1  11      200.11      179.55      5.12 o 
   9   1  11       76.76       78.61      4.45 o 
  10   1  11      249.71      237.08      3.70 o 
  11   1  11      216.82      215.09      4.76 o 
  12   1  11       54.74       49.18      2.19 o 
  13   1  11        0.20        0.78      1.04 o 
   4   2  11       58.90       69.09      5.26 o 
   5   2  11      520.62      545.65     11.67 o 
   7   2  11       78.34       72.81      3.93 o 
   8   2  11     1606.49     1418.95     12.78 o 
   9   2  11       30.00       37.61      3.63 o 
  10   2  11       54.09       54.43      2.22 o 
  11   2  11      261.75      263.56      4.93 o 
  12   2  11      170.38      177.30      2.53 o 
  13   2  11      129.14      142.89      8.65 o 
   0   3  11     1201.70     1269.41     18.41 o 
   1   3  11       33.16       32.13      3.44 o 
   2   3  11      367.35      364.46      9.54 o 
   3   3  11      261.79      235.77     10.76 o 
   4   3  11       39.24       42.40      5.03 o 
   5   3  11      223.42      202.16      9.78 o 
   6   3  11      644.28      593.46     31.03 o 
   7   3  11       27.01       25.86      3.38 o 
   8   3  11       12.59        7.70      2.35 o 
   9   3  11        8.59        4.12      2.25 o 
  10   3  11      362.50      358.07      5.13 o 
  11   3  11        5.43        6.53      1.66 o 
  12   3  11        5.61        4.92      1.72 o 
  13   3  11       33.66       41.52      1.71 o 
   1   4  11       79.88       82.54      4.39 o 
   2   4  11      384.76      357.16     20.13 o 
   3   4  11      116.21      117.91      4.95 o 
   4   4  11      296.25      288.33      7.10 o 
   9   4  11       44.73       35.08      3.64 o 
  10   4  11      127.57      140.84      5.59 o 
  11   4  11       75.14       73.71      3.15 o 
  12   4  11       35.38       39.33      1.79 o 
   0   5  11      388.04      339.42     22.21 o 
   1   5  11       70.69       60.69      4.41 o 
   2   5  11      259.39      241.87      7.55 o 
   3   5  11       62.02       55.53      4.64 o 
   8   5  11       38.64       38.60      4.04 o 
   9   5  11      135.04      146.64      5.69 o 
  10   5  11      196.63      196.52      5.60 o 
  11   5  11       28.85       28.70      1.40 o 
  12   5  11       35.74       31.04      1.41 o 
   8   6  11       24.41       24.25      3.88 o 
   9   6  11       78.26       74.58      2.29 o 
  10   6  11       72.15       62.35      4.40 o 
  11   6  11      159.26      173.77      2.25 o 
   8   7  11       49.23       48.25      2.02 o 
   9   7  11       52.78       57.49      2.20 o 
  10   7  11      158.38      165.12      5.80 o 
   7   8  11       66.81       69.64      3.83 o 
   8   8  11       21.81       25.31      2.25 o 
   9   8  11       14.90       14.15      1.58 o 
   6   9  11       28.04       34.45      3.13 o 
   7   9  11       30.27       32.63      2.69 o 
   8   9  11       36.00       33.81      1.59 o 
   4  10  11        0.81        2.75      2.28 o 
   5  10  11      251.93      272.59     18.89 o 
   6  10  11       44.49       48.00      2.54 o 
   8   0  12       15.18       12.02      2.70 o 
  10   0  12       98.45      102.22      4.04 o 
  12   0  12      337.89      343.61      5.28 o 
   8   1  12       40.19       33.77      3.29 o 
   9   1  12      573.72      520.60      5.35 o 
  10   1  12        0.55        1.93      1.63 o 
  11   1  12       31.72       29.27      2.71 o 
  12   1  12       93.63       96.57      1.85 o 
  13   1  12       49.84       52.49      2.11 o 
   7   2  12      209.81      224.55      5.42 o 
   8   2  12      164.57      145.91      4.94 o 
   9   2  12       28.01       31.53      6.15 o 
  10   2  12       32.43       30.74      1.93 o 
  11   2  12       22.40       19.18      1.67 o 
  12   2  12      141.86      133.98      3.14 o 
   1   3  12      157.70      150.85      6.16 o 
   2   3  12      145.11      154.54      6.07 o 
   4   3  12       67.03       69.25      7.86 o 
   7   3  12      321.46      291.37      6.34 o 
   8   3  12      366.93      346.12      6.86 o 
   9   3  12      168.99      160.41      5.16 o 
  10   3  12       44.02       45.65      2.35 o 
  11   3  12       33.34       36.09      2.01 o 
  12   3  12       22.42       24.29      1.53 o 
   0   4  12       71.78       66.15      7.76 o 
   1   4  12      348.14      344.51      8.20 o 
   2   4  12      158.71      122.76      5.07 o 
   3   4  12      335.38      277.40      9.62 o 
   8   4  12      216.36      216.08      5.46 o 
  10   4  12       43.14       41.29      1.82 o 
  11   4  12       69.55       72.19      2.25 o 
  12   4  12       41.99       50.04      2.66 o 
   1   5  12      747.91      656.20     28.03 o 
   8   5  12       71.75       62.93      4.13 o 
   9   5  12      126.52      123.89      5.23 o 
  10   5  12       47.87       53.85      6.41 o 
  11   5  12      140.33      155.96      3.99 o 
   8   6  12       16.16       16.84      2.17 o 
   9   6  12      121.99      138.60      4.57 o 
  10   6  12       20.41       19.71      2.62 o 
  11   6  12        8.41        6.72      1.83 o 
   8   7  12       39.53       37.02      1.77 o 
   9   7  12       44.81       48.95      1.78 o 
  10   7  12       52.81       46.62      2.19 o 
   7   8  12       94.13       92.23      3.73 o 
   8   8  12       18.28       20.78      3.45 o 
   9   8  12       13.47       11.03      1.85 o 
   6   9  12      323.83      329.30      4.88 o 
   7   9  12       28.26       28.91      1.66 o 
   4  10  12      111.25      129.65      3.12 o 
   5  10  12       25.27       28.34      2.28 o 
  10   0  13       31.29       32.92      2.87 o 
  12   0  13       52.50       42.67      2.31 o 
   9   1  13      103.67      106.37      3.97 o 
  10   1  13       39.05       33.37      1.73 o 
  11   1  13       85.85       84.45      2.16 o 
  12   1  13      219.87      226.36      3.60 o 
   8   2  13      485.01      466.32      7.20 o 
   9   2  13        8.91       12.82      2.78 o 
  10   2  13       81.34       84.36      2.77 o 
  11   2  13       63.71       66.40      4.72 o 
  12   2  13        2.39        1.50      1.11 o 
   0   3  13     1168.48     1114.95     18.99 o 
   1   3  13       78.91       77.57      5.46 o 
  10   3  13        5.15        1.82      3.29 o 
  11   3  13        8.19        6.98      2.64 o 
  12   3  13       19.12       15.47      2.00 o 
   8   4  13       50.13       45.06      3.58 o 
   9   4  13       13.73       12.15      2.75 o 
  10   4  13       37.21       33.00      4.29 o 
  11   4  13       71.28       76.45      3.29 o 
   8   5  13       31.12       34.14      3.53 o 
   9   5  13       35.20       45.45      4.00 o 
  10   5  13       29.33       27.85      4.15 o 
  11   5  13       23.40       28.61      2.35 o 
   9   6  13       63.43       65.03      4.12 o 
  10   6  13       88.68       97.77      3.08 o 
   7   7  13       56.08       66.35      3.13 o 
   8   7  13       34.53       37.17      1.58 o 
   9   7  13       35.52       31.42      1.57 o 
   6   8  13      277.79      270.59      5.21 o 
   7   8  13        7.24        9.59      1.73 o 
   8   8  13      108.02      117.72      2.95 o 
   5   9  13       17.76       20.34      2.72 o 
   6   9  13       25.29       26.30      1.68 o 
   3  10  13       13.07       11.52      2.01 o 
  10   1  14        9.14        7.61      1.68 o 
  11   1  14       19.55       17.95      2.12 o 
   1   2  14        5.86        3.84      6.15 o 
  10   2  14       41.47       41.93      3.37 o 
  11   2  14       60.97       62.94      2.91 o 
  10   3  14       18.84       18.03      3.32 o 
   9   4  14       74.24       65.01      2.80 o 
  10   4  14        3.88        5.94      2.96 o 
  11   4  14       38.33       38.42      2.40 o 
   8   5  14       27.35       21.11      2.98 o 
   9   5  14       78.81       84.19      4.01 o 
  10   5  14       65.49       81.04      3.25 o 
   7   6  14       48.21       50.61      3.59 o 
   8   6  14       13.31       12.41      1.96 o 
   9   6  14       87.61       86.21      3.18 o 
   7   7  14      100.50      102.15      3.75 o 
   8   7  14       41.63       39.21      1.72 o 
   6   8  14      171.85      191.11      4.17 o 
   7   8  14       24.87       21.97      1.50 o 
   5   9  14       32.38       35.07      2.43 o 
  10   1  15       33.97       28.27      2.50 o 
  10   2  15       19.58       18.88      2.63 o 
  11   2  15       41.07       45.86      2.19 o 
  10   3  15       23.54       22.94      2.81 o 
   9   4  15        8.46        8.16      3.02 o 
  10   4  15        3.67        4.33      2.36 o 
   8   5  15       11.34        5.92      2.22 o 
   9   5  15      143.72      158.13      4.13 o 
  10   5  15       52.86       65.57      2.40 o 
   7   6  15       34.09       30.49      2.93 o 
   8   6  15       24.79       20.21      2.67 o 
   9   6  15       23.51       25.07      2.05 o 
   7   7  15       11.68       12.45      1.14 o 
   6   8  15       83.64       87.09      1.90 o 
   4   9  15       12.29       14.87      2.01 o 
   9   1  16       39.43       37.51      2.69 o 
  10   1  16       17.50       14.71      1.91 o 
   9   2  16       15.24       17.23      2.68 o 
  10   2  16       45.86       53.14      2.45 o 
   9   3  16       45.34       46.00      3.08 o 
  10   3  16       35.15       35.70      2.26 o 
   9   4  16       18.79       28.50      2.80 o 
   8   5  16       12.21        9.87      1.73 o 
   9   5  16       83.84       90.68      2.81 o 
   7   6  16      155.13      152.09      3.29 o 
   8   6  16       38.93       35.25      2.16 o 
   6   7  16       39.29       42.06      1.68 o 
   5   8  16       41.67       44.40      2.29 o 
   9   2  17       32.25       30.45      2.43 o 
   9   3  17        8.46        8.19      2.12 o 
   6   5  17       42.21       38.78      2.46 o 
   6   6  17       36.49       32.55      2.22 o 
   5   7  17       48.69       48.60      2.38 o 
   5   6  18       40.32       35.86      1.96 o 
                                                 
